# Supplementary material for: MENDELSEEK: An algorithm that predicts mendelian genes and elucidates what makes them special
Source: PLoS Comput Biol. 2026 Feb 17;22(2):e1013992. doi: 10.1371/journal.pcbi.1013992 (PMC12956125; doi:10.1371/journal.pcbi.1013992)
Supplement: S1 Table — (XLSX) [file pcbi.1013992.s001.xlsx]

## Sheet: Table S1
Table S1: List of GO process z-scores of Mann–Whitney U tests and their minimal LCA, maximal number of PPIs
z-score	minimal LCA	maximal PPIs	GO process ID	name
3.92449	1	2458	GO:0045944	positive regulation of transcription by RNA polymerase II
3.08682	1	1018	GO:0045893	positive regulation of DNA-templated transcription
2.96183	1	2133	GO:0010628	positive regulation of gene expression
2.85167	1	370	GO:0007601	visual perception
2.2719	1	1196	GO:0000122	negative regulation of transcription by RNA polymerase II
2.22798	1	960	GO:0009410	response to xenobiotic stimulus
2.17199	1	1018	GO:0043066	negative regulation of apoptotic process
1.81827	1	2133	GO:0008285	negative regulation of cell population proliferation
1.75871	1	332	GO:0007605	sensory perception of sound
1.73831	1	1196	GO:0008284	positive regulation of cell population proliferation
1.67832	1	2133	GO:0006468	protein phosphorylation
1.58342	1	473	GO:0007420	brain development
1.57811	1	1018	GO:0001701	in utero embryonic development
1.54727	1	2133	GO:0010629	negative regulation of gene expression
1.54256	1	895	GO:0007507	heart development
1.52646	1	2458	GO:0006357	regulation of transcription by RNA polymerase II
1.45208	1	287	GO:0060271	cilium assembly
1.42276	1	1108	GO:0007165	signal transduction
1.34884	1	332	GO:0001501	skeletal system development
1.15198	1	680	GO:0001666	response to hypoxia
1.14749	1	1168	GO:0045892	negative regulation of DNA-templated transcription
1.13764	1	442	GO:0043524	negative regulation of neuron apoptotic process
1.13535	1	1108	GO:0007568	aging
1.11498	1	2133	GO:0001934	positive regulation of protein phosphorylation
1.08757	1	1196	GO:0006954	inflammatory response
1.05111	1	533	GO:0007268	chemical synaptic transmission
1.04423	1	895	GO:0001525	angiogenesis
1.02531	1	1196	GO:0010467	gene expression
1.02478	1	228	GO:0001822	kidney development
1.01663	1	863	GO:0030335	positive regulation of cell migration
0.969029	1	2133	GO:0070374	positive regulation of ERK1 and ERK2 cascade
0.965488	1	863	GO:0018108	peptidyl-tyrosine phosphorylation
0.94935	1	895	GO:0007399	nervous system development
0.914365	1	2133	GO:0007417	central nervous system development
0.913156	1	2133	GO:0008203	cholesterol metabolic process
0.876011	1	425	GO:0007224	smoothened signaling pathway
0.875085	1	863	GO:0046777	protein autophosphorylation
0.870849	1	673	GO:0001649	osteoblast differentiation
0.86076	2	394	GO:0030036	actin cytoskeleton organization
0.853033	1	246	GO:0007368	determination of left/right symmetry
0.852989	1	1168	GO:0050821	protein stabilization
0.848023	1	680	GO:0032496	response to lipopolysaccharide
0.840465	1	449	GO:0001947	heart looping
0.836869	1	973	GO:0006366	transcription by RNA polymerase II
0.835291	1	735	GO:0009887	animal organ morphogenesis
0.835291	2	278	GO:0007517	muscle organ development
0.833543	1	758	GO:0030324	lung development
0.832118	1	1018	GO:0065003	protein-containing complex assembly
0.829812	1	2133	GO:0030198	extracellular matrix organization
0.818667	1	269	GO:1902476	chloride transmembrane transport
0.816202	1	276	GO:0060041	retina development in camera-type eye
0.801337	1	803	GO:0006915	apoptotic process
0.778655	1	1018	GO:0008104	protein localization
0.776346	2	510	GO:0019221	cytokine-mediated signaling pathway
0.774596	1	960	GO:0001764	neuron migration
0.76045	1	634	GO:0045766	positive regulation of angiogenesis
0.759894	1	863	GO:0098609	cell-cell adhesion
0.759266	1	595	GO:0001843	neural tube closure
0.758701	1	2133	GO:0007219	Notch signaling pathway
0.758321	1	973	GO:0006338	chromatin remodeling
0.756391	1	449	GO:0009653	anatomical structure morphogenesis
0.75566	1	210	GO:0006874	cellular calcium ion homeostasis
0.754992	1	453	GO:0007411	axon guidance
0.741539	1	1018	GO:0043065	positive regulation of apoptotic process
0.73763	1	505	GO:0043410	positive regulation of MAPK cascade
0.737463	1	1018	GO:0006974	cellular response to DNA damage stimulus
0.736719	1	1168	GO:0006281	DNA repair
0.736283	2	105	GO:0050896	response to stimulus
0.731089	1	394	GO:0051649	establishment of localization in cell
0.73008	1	173	GO:0007596	blood coagulation
0.7272	1	2133	GO:0006979	response to oxidative stress
0.720097	1	1018	GO:0035264	multicellular organism growth
0.720085	2	1196	GO:0016477	cell migration
0.714465	2	680	GO:0030183	B cell differentiation
0.712152	2	452	GO:0030509	BMP signaling pathway
0.709453	1	666	GO:0006508	proteolysis
0.691641	1	680	GO:0045471	response to ethanol
0.690246	1	2133	GO:0051092	positive regulation of NF-kappaB transcription factor activity
0.687983	1	472	GO:0006955	immune response
0.684274	1	394	GO:0009791	post-embryonic development
0.6837	1	1018	GO:0007179	transforming growth factor beta receptor signaling pathway
0.679646	1	449	GO:0001889	liver development
0.67659	1	2133	GO:0051402	neuron apoptotic process
0.67576	1	595	GO:0050852	T cell receptor signaling pathway
0.675018	1	216	GO:0035725	sodium ion transmembrane transport
0.675018	1	417	GO:1902600	proton transmembrane transport
0.674062	1	666	GO:0043123	positive regulation of I-kappaB kinase/NF-kappaB signaling
0.671707	1	973	GO:0032355	response to estradiol
0.670964	1	461	GO:0071260	cellular response to mechanical stimulus
0.670223	2	863	GO:0033674	positive regulation of kinase activity
0.670223	1	228	GO:0030199	collagen fibril organization
0.66576	1	293	GO:0034765	regulation of monoatomic ion transmembrane transport
0.664598	1	233	GO:1905515	non-motile cilium assembly
0.660134	1	2133	GO:0032760	positive regulation of tumor necrosis factor production
0.654343	1	680	GO:0007584	response to nutrient
0.65412	1	2133	GO:0010468	regulation of gene expression
0.653599	1	646	GO:0042733	embryonic digit morphogenesis
0.643343	1	118	GO:0042472	inner ear morphogenesis
0.635406	1	946	GO:0006879	cellular iron ion homeostasis
0.634824	4	863	GO:0007275	multicellular organism development
0.631693	1	2133	GO:0051091	positive regulation of DNA-binding transcription factor activity
0.630942	1	487	GO:0042593	glucose homeostasis
0.629039	1	203	GO:0045494	photoreceptor cell maintenance
0.626887	1	682	GO:0031647	regulation of protein stability
0.623006	1	973	GO:0008584	male gonad development
0.621624	2	682	GO:0016192	vesicle-mediated transport
0.620518	1	448	GO:0021987	cerebral cortex development
0.618952	1	895	GO:0014068	positive regulation of phosphatidylinositol 3-kinase signaling
0.613167	1	171	GO:0060048	cardiac muscle contraction
0.608023	1	672	GO:0045087	innate immune response
0.603895	1	180	GO:0009060	aerobic respiration
0.602504	2	946	GO:0000165	MAPK cascade
0.600598	1	973	GO:0043627	response to estrogen
0.600013	1	240	GO:0006936	muscle contraction
0.59845	1	672	GO:0032869	cellular response to insulin stimulus
0.598279	3	646	GO:0042475	odontogenesis of dentin-containing tooth
0.595377	1	1018	GO:0050731	positive regulation of peptidyl-tyrosine phosphorylation
0.595377	1	2133	GO:0007626	locomotory behavior
0.589592	1	448	GO:0086091	regulation of heart rate by cardiac conduction
0.58918	1	672	GO:0009615	response to virus
0.586687	1	201	GO:0008217	regulation of blood pressure
0.58143	1	269	GO:0055085	transmembrane transport
0.577778	3	595	GO:0007249	I-kappaB kinase/NF-kappaB signaling
0.576434	1	449	GO:0042060	wound healing
0.574671	1	396	GO:0007267	cell-cell signaling
0.574451	1	2133	GO:0007155	cell adhesion
0.571182	1	672	GO:0071222	cellular response to lipopolysaccharide
0.568502	1	462	GO:0042391	regulation of membrane potential
0.568502	1	197	GO:0016485	protein processing
0.567918	1	195	GO:0034220	monoatomic ion transmembrane transport
0.567124	1	293	GO:0007010	cytoskeleton organization
0.561544	1	449	GO:0050728	negative regulation of inflammatory response
0.55979	1	863	GO:0007166	cell surface receptor signaling pathway
0.55884	1	510	GO:0071333	cellular response to glucose stimulus
0.557491	1	282	GO:0045666	positive regulation of neuron differentiation
0.551475	1	810	GO:0000278	mitotic cell cycle
0.55091	1	458	GO:0006006	glucose metabolic process
0.548591	1	946	GO:0050679	positive regulation of epithelial cell proliferation
0.548591	1	285	GO:0001570	vasculogenesis
0.548591	1	589	GO:0007623	circadian rhythm
0.546861	2	371	GO:0001654	eye development
0.544541	1	2133	GO:0050885	neuromuscular process controlling balance
0.544541	1	309	GO:0014823	response to activity
0.54163	1	863	GO:0043406	positive regulation of MAP kinase activity
0.540867	1	453	GO:0071560	cellular response to transforming growth factor beta stimulus
0.540867	1	2133	GO:0007611	learning or memory
0.53931	1	973	GO:0050727	regulation of inflammatory response
0.536022	1	863	GO:0001503	ossification
0.535258	1	473	GO:0030097	hemopoiesis
0.53485	1	442	GO:0042127	regulation of cell population proliferation
0.534293	1	180	GO:0032981	mitochondrial respiratory chain complex I assembly
0.532937	1	1168	GO:0060021	roof of mouth development
0.529061	1	2133	GO:0033138	positive regulation of peptidyl-serine phosphorylation
0.526153	1	646	GO:0090090	negative regulation of canonical Wnt signaling pathway
0.525775	1	278	GO:0042632	cholesterol homeostasis
0.525602	3	228	GO:0002088	lens development in camera-type eye
0.524419	1	863	GO:0090263	positive regulation of canonical Wnt signaling pathway
0.524419	1	995	GO:0051897	positive regulation of protein kinase B signaling
0.52328	1	505	GO:0048538	thymus development
0.520959	1	202	GO:0030282	bone mineralization
0.516491	1	2133	GO:0032755	positive regulation of interleukin-6 production
0.513993	1	458	GO:0010595	positive regulation of endothelial cell migration
0.513207	1	2133	GO:0007409	axonogenesis
0.513032	1	2133	GO:0008344	adult locomotory behavior
0.512265	1	157	GO:0043588	skin development
0.512265	1	803	GO:0001974	blood vessel remodeling
0.511671	1	1018	GO:0071466	cellular response to xenobiotic stimulus
0.508565	1	415	GO:0120162	positive regulation of cold-induced thermogenesis
0.507795	1	505	GO:0016525	negative regulation of angiogenesis
0.506244	3	863	GO:0007169	transmembrane receptor protein tyrosine kinase signaling pathway
0.503743	2	505	GO:0045669	positive regulation of osteoblast differentiation
0.502016	2	1018	GO:0001756	somitogenesis
0.502016	1	462	GO:0007040	lysosome organization
0.501601	1	2133	GO:0031175	neuron projection development
0.499279	1	438	GO:0070588	calcium ion transmembrane transport
0.491354	1	69	GO:0071805	potassium ion transmembrane transport
0.49058	2	1860	GO:0006606	protein import into nucleus
0.489622	2	462	GO:0060079	excitatory postsynaptic potential
0.488489	2	102	GO:0043010	camera-type eye development
0.488489	2	313	GO:0007259	receptor signaling pathway via JAK-STAT
0.485939	1	735	GO:0008283	cell population proliferation
0.483843	1	271	GO:0006091	generation of precursor metabolites and energy
0.483072	2	371	GO:0048839	inner ear development
0.481508	1	672	GO:0030154	cell differentiation
0.480925	1	523	GO:0008544	epidermis development
0.480748	1	180	GO:0042776	proton motive force-driven mitochondrial ATP synthesis
0.47997	1	396	GO:0032868	response to insulin
0.47997	1	393	GO:0009636	response to toxic substance
0.477647	1	453	GO:0006816	calcium ion transport
0.477471	1	72	GO:0006099	tricarboxylic acid cycle
0.476873	1	322	GO:0051289	protein homotetramerization
0.472824	1	863	GO:0050673	epithelial cell proliferation
0.471274	1	505	GO:0071363	cellular response to growth factor stimulus
0.470678	1	216	GO:0006811	monoatomic ion transport
0.4705	1	240	GO:0050766	positive regulation of phagocytosis
0.466808	1	895	GO:0007160	cell-matrix adhesion
0.465079	1	425	GO:0007613	memory
0.461979	1	462	GO:0007005	mitochondrion organization
0.461028	1	393	GO:0045109	intermediate filament organization
0.460252	1	281	GO:0035176	social behavior
0.457928	1	223	GO:0051384	response to glucocorticoid
0.456752	1	1196	GO:0016055	Wnt signaling pathway
0.45638	2	299	GO:0006898	receptor-mediated endocytosis
0.455603	2	449	GO:0060395	SMAD protein signal transduction
0.454655	1	505	GO:0002062	chondrocyte differentiation
0.45233	1	995	GO:0045597	positive regulation of cell differentiation
0.45233	3	1018	GO:1902895	positive regulation of miRNA transcription
0.449228	1	293	GO:0006094	gluconeogenesis
0.448282	1	462	GO:0007528	neuromuscular junction development
0.447681	1	223	GO:0009749	response to glucose
0.44632	1	533	GO:0000226	microtubule cytoskeleton organization
0.445957	1	946	GO:0001658	branching involved in ureteric bud morphogenesis
0.445957	1	280	GO:0001541	ovarian follicle development
0.445356	1	646	GO:0021766	hippocampus development
0.44441	1	350	GO:0051216	cartilage development
0.44441	1	863	GO:0022008	neurogenesis
0.442687	1	222	GO:0006958	complement activation, classical pathway
0.439541	1	891	GO:0018105	peptidyl-serine phosphorylation
0.438981	4	282	GO:0010862	positive regulation of pathway-restricted SMAD protein phosphorylation
0.436837	1	634	GO:0000724	double-strand break repair via homologous recombination
0.436655	1	216	GO:0048666	neuron development
0.432606	1	295	GO:0045214	sarcomere organization
0.43106	1	295	GO:0051592	response to calcium ion
0.43106	4	206	GO:0045165	cell fate commitment
0.430117	1	803	GO:0001568	blood vessel development
0.427792	1	201	GO:1990573	potassium ion import across plasma membrane
0.427011	1	803	GO:0002027	regulation of heart rate
0.424685	2	147	GO:0098703	calcium ion import across plasma membrane
0.424685	2	99	GO:0009953	dorsal/ventral pattern formation
0.424083	2	570	GO:0048511	rhythmic process
0.423744	2	505	GO:0001708	cell fate specification
0.423141	1	2133	GO:0071320	cellular response to cAMP
0.419092	2	143	GO:0030326	embryonic limb morphogenesis
0.417888	1	2133	GO:0050729	positive regulation of inflammatory response
0.415984	4	505	GO:0035116	embryonic hindlimb morphogenesis
0.415223	1	460	GO:0014070	response to organic cyclic compound
0.41308	2	1196	GO:0007229	integrin-mediated signaling pathway
0.411174	2	620	GO:0045582	positive regulation of T cell differentiation
0.41057	1	342	GO:0030216	keratinocyte differentiation
0.41057	1	462	GO:0019722	calcium-mediated signaling
0.408848	1	278	GO:0003007	heart morphogenesis
0.408848	1	180	GO:0006120	mitochondrial electron transport, NADH to ubiquinone
0.407459	1	672	GO:0009612	response to mechanical stimulus
0.406104	1	1018	GO:0071456	cellular response to hypoxia
0.40498	2	2133	GO:0007612	learning
0.404195	1	505	GO:0010718	positive regulation of epithelial to mesenchymal transition
0.404195	1	113	GO:0006814	sodium ion transport
0.40341	1	83	GO:0061512	protein localization to cilium
0.40341	2	672	GO:1904707	positive regulation of vascular associated smooth muscle cell proliferation
0.402052	1	458	GO:0030334	regulation of cell migration
0.401868	1	863	GO:0071230	cellular response to amino acid stimulus
0.401868	1	646	GO:0048661	positive regulation of smooth muscle cell proliferation
0.400931	6	449	GO:0030501	positive regulation of bone mineralization
0.400362	1	672	GO:0007283	spermatogenesis
0.398605	1	1018	GO:0072089	stem cell proliferation
0.397819	1	599	GO:0036297	interstrand cross-link repair
0.3968	1	973	GO:0007204	positive regulation of cytosolic calcium ion concentration
0.396278	1	435	GO:0030218	erythrocyte differentiation
0.395861	1	1018	GO:0030308	negative regulation of cell growth
0.395492	1	123	GO:0098655	monoatomic cation transmembrane transport
0.395492	4	278	GO:0003180	aortic valve morphogenesis
0.392411	1	2133	GO:0032092	positive regulation of protein binding
0.391624	1	510	GO:0032024	positive regulation of insulin secretion
0.390837	1	406	GO:0060348	bone development
0.390085	1	394	GO:0032729	positive regulation of type II interferon production
0.388362	2	946	GO:0070371	ERK1 and ERK2 cascade
0.388362	2	1108	GO:0008543	fibroblast growth factor receptor signaling pathway
0.387575	3	412	GO:0030217	T cell differentiation
0.386788	1	460	GO:0048701	embryonic cranial skeleton morphogenesis
0.386035	1	680	GO:0042102	positive regulation of T cell proliferation
0.385247	1	595	GO:0032735	positive regulation of interleukin-12 production
0.384315	1	276	GO:0021915	neural tube development
0.383527	1	233	GO:0006418	tRNA aminoacylation for protein translation
0.382695	1	336	GO:0006629	lipid metabolic process
0.381987	2	325	GO:0048015	phosphatidylinositol-mediated signaling
0.381987	1	152	GO:0042311	vasodilation
0.381381	1	437	GO:0032757	positive regulation of interleukin-8 production
0.381199	1	23	GO:0006506	GPI anchor biosynthetic process
0.380592	2	373	GO:0035019	somatic stem cell population maintenance
0.378871	1	505	GO:0006298	mismatch repair
0.378263	1	200	GO:0006487	protein N-linked glycosylation
0.376543	1	210	GO:0040018	positive regulation of multicellular organism growth
0.376543	1	434	GO:0007628	adult walking behavior
0.376499	1	1018	GO:0006355	regulation of DNA-templated transcription
0.375794	2	453	GO:0042531	positive regulation of tyrosine phosphorylation of STAT protein
0.375189	2	505	GO:0060070	canonical Wnt signaling pathway
0.374398	1	193	GO:0006631	fatty acid metabolic process
0.374214	1	1018	GO:0033077	T cell differentiation in thymus
0.373466	1	960	GO:0098586	cellular response to virus
0.373466	1	570	GO:0018107	peptidyl-threonine phosphorylation
0.373447	1	437	GO:0051607	defense response to virus
0.371745	1	863	GO:1900087	positive regulation of G1/S transition of mitotic cell cycle
0.371326	1	589	GO:0010976	positive regulation of neuron projection development
0.370955	1	193	GO:0055074	calcium ion homeostasis
0.370955	2	449	GO:0030878	thyroid gland development
0.370725	1	646	GO:0030182	neuron differentiation
0.370534	1	863	GO:0046718	viral entry into host cell
0.369417	1	473	GO:0030890	positive regulation of B cell proliferation
0.366483	1	133	GO:0150104	transport across blood-brain barrier
0.366298	1	131	GO:0055072	iron ion homeostasis
0.36537	3	280	GO:0003148	outflow tract septum morphogenesis
0.364761	1	1018	GO:0002931	response to ischemia
0.363041	1	280	GO:0071773	cellular response to BMP stimulus
0.36262	1	356	GO:0007015	actin filament organization
0.359921	1	371	GO:0021983	pituitary gland development
0.359176	2	52	GO:0050877	nervous system process
0.359176	1	673	GO:0031397	negative regulation of protein ubiquitination
0.358759	1	1196	GO:0006888	endoplasmic reticulum to Golgi vesicle-mediated transport
0.358569	1	863	GO:0030307	positive regulation of cell growth
0.357361	1	895	GO:0008360	regulation of cell shape
0.355129	1	672	GO:0042476	odontogenesis
0.354519	1	384	GO:0045785	positive regulation of cell adhesion
0.353726	1	1018	GO:0090398	cellular senescence
0.353726	1	1018	GO:0043525	positive regulation of neuron apoptotic process
0.353726	2	2133	GO:0008542	visual learning
0.353726	1	99	GO:0006635	fatty acid beta-oxidation
0.3528	1	309	GO:0006695	cholesterol biosynthetic process
0.352572	1	327	GO:0072659	protein localization to plasma membrane
0.352191	2	238	GO:0006909	phagocytosis
0.352007	4	946	GO:0002053	positive regulation of mesenchymal cell proliferation
0.350471	1	570	GO:0030177	positive regulation of Wnt signaling pathway
0.350471	1	304	GO:0006096	glycolytic process
0.349862	1	462	GO:0010977	negative regulation of neuron projection development
0.349678	1	425	GO:0048873	homeostasis of number of cells within a tissue
0.349678	2	240	GO:0048741	skeletal muscle fiber development
0.349678	1	125	GO:0001958	endochondral ossification
0.349068	1	394	GO:0030155	regulation of cell adhesion
0.348328	2	863	GO:0000902	cell morphogenesis
0.348142	3	1108	GO:0050853	B cell receptor signaling pathway
0.348142	1	2133	GO:0030900	forebrain development
0.348142	1	1018	GO:0006289	nucleotide-excision repair
0.347533	1	589	GO:0045444	fat cell differentiation
0.347533	1	1018	GO:0006302	double-strand break repair
0.347348	1	505	GO:0031069	hair follicle morphogenesis
0.346607	6	2133	GO:0032731	positive regulation of interleukin-1 beta production
0.346607	1	453	GO:0030163	protein catabolic process
0.346607	1	104	GO:0006869	lipid transport
0.346424	1	149	GO:0048854	brain morphogenesis
0.346424	1	375	GO:0046686	response to cadmium ion
0.345813	1	325	GO:0051209	release of sequestered calcium ion into cytosol
0.345813	1	350	GO:0019233	sensory perception of pain
0.345204	1	458	GO:0001938	positive regulation of endothelial cell proliferation
0.345018	1	2133	GO:0070555	response to interleukin-1
0.343498	1	672	GO:0035556	intracellular signal transduction
0.343483	1	95	GO:0022900	electron transport chain
0.343066	1	462	GO:0016310	phosphorylation
0.342559	1	162	GO:0050796	regulation of insulin secretion
0.342559	1	293	GO:0009725	response to hormone
0.341765	1	505	GO:0035115	embryonic forelimb morphogenesis
0.34097	1	23	GO:0006488	dolichol-linked oligosaccharide biosynthetic process
0.338824	1	1018	GO:0002244	hematopoietic progenitor cell differentiation
0.338512	1	233	GO:0050908	detection of light stimulus involved in visual perception
0.338512	2	228	GO:0048844	artery morphogenesis
0.337901	1	1196	GO:0031648	protein destabilization
0.337105	1	281	GO:0071407	cellular response to organic cyclic compound
0.337105	2	394	GO:0048536	spleen development
0.336495	1	2133	GO:1901224	positive regulation of NIK/NF-kappaB signaling
0.335571	2	2133	GO:0045665	negative regulation of neuron differentiation
0.334962	1	1108	GO:0007265	Ras protein signal transduction
0.334775	1	803	GO:0034504	protein localization to nucleus
0.334355	1	680	GO:0071356	cellular response to tumor necrosis factor
0.333853	1	116	GO:0099505	regulation of presynaptic membrane potential
0.331709	1	599	GO:0006919	activation of cysteine-type endopeptidase activity involved in apoptotic process
0.330912	1	314	GO:0000281	mitotic cytokinesis
0.330727	1	449	GO:0030325	adrenal gland development
0.32999	1	2133	GO:0050808	synapse organization
0.32999	1	973	GO:0048146	positive regulation of fibroblast proliferation
0.329193	2	401	GO:0055088	lipid homeostasis
0.329193	1	863	GO:0001942	hair follicle development
0.328396	2	34	GO:0003341	cilium movement
0.328396	1	589	GO:0060325	face morphogenesis
0.326252	1	1196	GO:0031398	positive regulation of protein ubiquitination
0.326252	1	891	GO:0006813	potassium ion transport
0.326237	1	646	GO:0006325	chromatin organization
0.325943	2	560	GO:2000648	positive regulation of stem cell proliferation
0.325331	1	752	GO:0071300	cellular response to retinoic acid
0.324533	1	449	GO:0045599	negative regulation of fat cell differentiation
0.324533	2	505	GO:0001837	epithelial to mesenchymal transition
0.323613	4	280	GO:0060412	ventricular septum morphogenesis
0.322815	1	138	GO:0006956	complement activation
0.322202	1	449	GO:0097191	extrinsic apoptotic signaling pathway
0.321282	2	320	GO:0043407	negative regulation of MAP kinase activity
0.318952	1	620	GO:0070527	platelet aggregation
0.318952	1	672	GO:0031667	response to nutrient levels
0.318341	2	313	GO:0006952	defense response
0.318153	2	356	GO:0060071	Wnt signaling pathway, planar cell polarity pathway
0.318153	1	215	GO:0045880	positive regulation of smoothened signaling pathway
0.318153	2	394	GO:2000352	negative regulation of endothelial cell apoptotic process
0.317235	1	227	GO:0002009	morphogenesis of an epithelium
0.317201	1	1018	GO:0042981	regulation of apoptotic process
0.316622	1	437	GO:0034097	response to cytokine
0.315822	1	423	GO:0030513	positive regulation of BMP signaling pathway
0.315822	1	449	GO:0001657	ureteric bud development
0.314904	6	278	GO:0048565	digestive tract development
0.312951	1	658	GO:0006886	intracellular protein transport
0.312574	2	1108	GO:0048009	insulin-like growth factor receptor signaling pathway
0.310623	1	133	GO:0005975	carbohydrate metabolic process
0.310431	2	453	GO:0050804	modulation of chemical synaptic transmission
0.308712	2	589	GO:0007519	skeletal muscle tissue development
0.306382	1	371	GO:0050680	negative regulation of epithelial cell proliferation
0.30558	1	1108	GO:0031623	receptor internalization
0.30558	1	595	GO:0030316	osteoclast differentiation
0.304664	1	140	GO:0090102	cochlea development
0.304664	1	1108	GO:0035987	endodermal cell differentiation
0.304664	6	314	GO:0007389	pattern specification process
0.304664	1	253	GO:2000463	positive regulation of excitatory postsynaptic potential
0.303439	1	462	GO:0032088	negative regulation of NF-kappaB transcription factor activity
0.303249	1	2133	GO:0032722	positive regulation of chemokine production
0.302522	1	682	GO:0009267	cellular response to starvation
0.302333	2	281	GO:0008015	blood circulation
0.300804	1	190	GO:0050714	positive regulation of protein secretion
0.300002	1	960	GO:0042307	positive regulation of protein import into nucleus
0.2992	1	960	GO:0003009	skeletal muscle contraction
0.2992	2	117	GO:0042073	intraciliary transport
0.2992	1	118	GO:0030534	adult behavior
0.2992	1	306	GO:1904706	negative regulation of vascular associated smooth muscle cell proliferation
0.297671	2	620	GO:0045663	positive regulation of myoblast differentiation
0.296757	2	246	GO:0060173	limb development
0.296142	1	672	GO:0070301	cellular response to hydrogen peroxide
0.295955	1	505	GO:0030539	male genitalia development
0.294726	1	960	GO:0045732	positive regulation of protein catabolic process
0.294425	1	145	GO:0045333	cellular respiration
0.293623	2	803	GO:0051179	localization
0.292284	1	1168	GO:0043433	negative regulation of DNA-binding transcription factor activity
0.292094	1	293	GO:0002376	immune system process
0.292094	1	533	GO:0008625	extrinsic apoptotic signaling pathway via death domain receptors
0.292069	1	2133	GO:0006897	endocytosis
0.291291	1	1018	GO:0071480	cellular response to gamma radiation
0.291291	1	140	GO:0070328	triglyceride homeostasis
0.291291	1	192	GO:0009314	response to radiation
0.290378	1	201	GO:0086002	cardiac muscle cell action potential involved in contraction
0.289953	1	462	GO:0034599	cellular response to oxidative stress
0.289953	1	276	GO:0007286	spermatid development
0.289762	2	2133	GO:1904646	cellular response to amyloid-beta
0.288959	3	246	GO:0046427	positive regulation of receptor signaling pathway via JAK-STAT
0.288959	1	505	GO:0045765	regulation of angiogenesis
0.288959	1	510	GO:0001707	mesoderm formation
0.288959	1	505	GO:0001569	branching involved in blood vessel morphogenesis
0.288235	1	672	GO:0030168	platelet activation
0.288047	1	125	GO:0060307	regulation of ventricular cardiac muscle cell membrane repolarization
0.288047	1	461	GO:0046716	muscle cell cellular homeostasis
0.288047	2	269	GO:0030301	cholesterol transport
0.288047	2	422	GO:0008589	regulation of smoothened signaling pathway
0.287816	1	646	GO:0030336	negative regulation of cell migration
0.287431	1	313	GO:0043434	response to peptide hormone
0.287431	1	960	GO:0009408	response to heat
0.28701	1	1860	GO:0051260	protein homooligomerization
0.286627	1	672	GO:0071902	positive regulation of protein serine/threonine kinase activity
0.286627	1	960	GO:0032728	positive regulation of interferon-beta production
0.285715	2	383	GO:0048754	branching morphogenesis of an epithelial tube
0.285715	2	183	GO:0044458	motile cilium assembly
0.285715	2	293	GO:0001782	B cell homeostasis
0.285715	2	123	GO:0006812	monoatomic cation transport
0.285291	1	891	GO:0006260	DNA replication
0.285099	2	1108	GO:0007173	epidermal growth factor receptor signaling pathway
0.284187	1	995	GO:0045429	positive regulation of nitric oxide biosynthetic process
0.284187	1	620	GO:2000781	positive regulation of double-strand break repair
0.283383	2	192	GO:0001656	metanephros development
0.283383	1	119	GO:0007585	respiratory gaseous exchange by respiratory system
0.283383	2	285	GO:0007498	mesoderm development
0.282959	1	560	GO:1990830	cellular response to leukemia inhibitory factor
0.282767	1	473	GO:0006959	humoral immune response
0.282579	1	195	GO:0086005	ventricular cardiac muscle cell action potential
0.280435	2	145	GO:0006493	protein O-linked glycosylation
0.28014	1	392	GO:0060324	face development
0.28014	1	158	GO:0032402	melanosome transport
0.279524	1	570	GO:0032508	DNA duplex unwinding
0.277808	1	114	GO:0055010	ventricular cardiac muscle tissue morphogenesis
0.277808	1	2133	GO:1990000	amyloid fibril formation
0.276386	2	672	GO:0045747	positive regulation of Notch signaling pathway
0.275476	1	412	GO:0097421	liver regeneration
0.275052	2	510	GO:0007189	adenylate cyclase-activating G protein-coupled receptor signaling pathway
0.27467	1	442	GO:0035994	response to muscle stretch
0.27467	1	190	GO:0033189	response to vitamin A
0.27467	6	449	GO:0032332	positive regulation of chondrocyte differentiation
0.27467	1	1018	GO:0010165	response to X-ray
0.274245	4	228	GO:0009952	anterior/posterior pattern specification
0.274053	2	442	GO:0003151	outflow tract morphogenesis
0.273144	1	595	GO:0032743	positive regulation of interleukin-2 production
0.272527	1	895	GO:0009611	response to wounding
0.272338	1	560	GO:0055013	cardiac muscle cell development
0.272338	1	209	GO:0043473	pigmentation
0.272338	1	505	GO:0031016	pancreas development
0.272338	4	192	GO:0030318	melanocyte differentiation
0.271618	1	658	GO:0006913	nucleocytoplasmic transport
0.270811	2	245	GO:0048488	synaptic vesicle endocytosis
0.270811	1	895	GO:0006953	acute-phase response
0.270195	1	1108	GO:0008286	insulin receptor signaling pathway
0.270005	1	1018	GO:0010332	response to gamma radiation
0.268479	1	369	GO:0032733	positive regulation of interleukin-10 production
0.268479	2	458	GO:0014065	phosphatidylinositol 3-kinase signaling
0.266764	4	803	GO:0003203	endocardial cushion morphogenesis
0.266764	1	356	GO:0060047	heart contraction
0.266764	2	216	GO:0055075	potassium ion homeostasis
0.266764	2	140	GO:0048168	regulation of neuronal synaptic plasticity
0.266764	13	215	GO:0042730	fibrinolysis
0.266146	2	449	GO:0045668	negative regulation of osteoblast differentiation
0.266146	1	164	GO:0006661	phosphatidylinositol biosynthetic process
0.266146	2	423	GO:1900026	positive regulation of substrate adhesion-dependent cell spreading
0.265238	1	293	GO:0048678	response to axon injury
0.264621	2	446	GO:0042752	regulation of circadian rhythm
0.264431	1	2133	GO:0040014	regulation of multicellular organism growth
0.264431	1	57	GO:0006783	heme biosynthetic process
0.262906	1	369	GO:0042100	B cell proliferation
0.262098	1	456	GO:0051881	regulation of mitochondrial membrane potential
0.262098	1	509	GO:0021510	spinal cord development
0.261191	1	158	GO:0050905	neuromuscular process
0.261191	1	43	GO:0036158	outer dynein arm assembly
0.261191	4	505	GO:1904888	cranial skeletal system development
0.260573	2	392	GO:0060291	long-term synaptic potentiation
0.260573	1	973	GO:0048863	stem cell differentiation
0.259764	2	803	GO:0003281	ventricular septum development
0.259764	1	41	GO:0046513	ceramide biosynthetic process
0.259764	2	458	GO:0043536	positive regulation of blood vessel endothelial cell migration
0.259764	2	810	GO:0007281	germ cell development
0.258858	5	163	GO:0090103	cochlea morphogenesis
0.258858	1	449	GO:0048589	developmental growth
0.258858	1	79	GO:0007031	peroxisome organization
0.257431	1	620	GO:0030071	regulation of mitotic metaphase/anaphase transition
0.256525	1	672	GO:0045453	bone resorption
0.256525	1	293	GO:0043200	response to amino acid
0.256525	2	172	GO:0035904	aorta development
0.2561	2	2133	GO:0046330	positive regulation of JNK cascade
0.254192	1	682	GO:0046034	ATP metabolic process
0.253383	6	973	GO:0060065	uterus development
0.253383	1	68	GO:0006103	2-oxoglutarate metabolic process
0.252668	1	1018	GO:0021549	cerebellum development
0.252051	1	523	GO:0017148	negative regulation of translation
0.251859	1	140	GO:0046907	intracellular transport
0.251859	1	1018	GO:0046677	response to antibiotic
0.251859	1	246	GO:0031100	animal organ regeneration
0.251859	1	226	GO:0006641	triglyceride metabolic process
0.251859	1	570	GO:2001234	negative regulation of apoptotic signaling pathway
0.250954	1	69	GO:0098719	sodium ion import across plasma membrane
0.250954	6	320	GO:0016064	immunoglobulin mediated immune response
0.250954	1	288	GO:0006882	cellular zinc ion homeostasis
0.250335	1	634	GO:0008630	intrinsic apoptotic signaling pathway in response to DNA damage
0.249525	1	462	GO:0007029	endoplasmic reticulum organization
0.249525	1	672	GO:2001237	negative regulation of extrinsic apoptotic signaling pathway
0.248621	1	98	GO:0060349	bone morphogenesis
0.248621	2	394	GO:0060038	cardiac muscle cell proliferation
0.248621	2	140	GO:0033344	cholesterol efflux
0.248621	2	505	GO:0002052	positive regulation of neuroblast proliferation
0.248621	1	254	GO:0007131	reciprocal meiotic recombination
0.247191	1	2133	GO:0050890	cognition
0.247191	2	162	GO:0007162	negative regulation of cell adhesion
0.247169	1	891	GO:0006351	DNA-templated transcription
0.246288	1	458	GO:0046326	positive regulation of glucose import
0.246288	2	230	GO:0045840	positive regulation of mitotic nuclear division
0.245669	2	1018	GO:0033209	tumor necrosis factor-mediated signaling pathway
0.245477	2	291	GO:0060391	positive regulation of SMAD protein signal transduction
0.245477	1	396	GO:0001502	cartilage condensation
0.244857	2	973	GO:0043124	negative regulation of I-kappaB kinase/NF-kappaB signaling
0.243954	1	317	GO:0060612	adipose tissue development
0.243143	1	186	GO:0071542	dopaminergic neuron differentiation
0.243143	2	230	GO:0010839	negative regulation of keratinocyte proliferation
0.243143	1	139	GO:0007042	lysosomal lumen acidification
0.24162	1	322	GO:0090307	mitotic spindle assembly
0.24162	2	595	GO:0032147	activation of protein kinase activity
0.24162	2	595	GO:0031663	lipopolysaccharide-mediated signaling pathway
0.24162	1	2133	GO:0016358	dendrite development
0.24162	1	1018	GO:0007405	neuroblast proliferation
0.240809	1	891	GO:0010033	response to organic substance
0.240809	1	315	GO:0007422	peripheral nervous system development
0.240105	1	891	GO:0051301	cell division
0.239907	2	246	GO:0070986	left/right axis specification
0.239907	1	510	GO:0003091	renal water homeostasis
0.239907	5	190	GO:0061036	positive regulation of cartilage development
0.239286	1	434	GO:0051898	negative regulation of protein kinase B signaling
0.238385	1	434	GO:0032691	negative regulation of interleukin-1 beta production
0.238385	1	995	GO:0032435	negative regulation of proteasomal ubiquitin-dependent protein catabolic process
0.238385	1	995	GO:0030511	positive regulation of transforming growth factor beta receptor signaling pathway
0.237765	1	434	GO:0032720	negative regulation of tumor necrosis factor production
0.236952	4	180	GO:0048856	anatomical structure development
0.236952	1	315	GO:0042552	myelination
0.236952	1	250	GO:0035249	synaptic transmission, glutamatergic
0.236051	1	130	GO:0006821	chloride transport
0.235239	2	200	GO:0035023	regulation of Rho protein signal transduction
0.234338	1	37	GO:0070085	glycosylation
0.233097	1	646	GO:0032922	circadian regulation of gene expression
0.232904	1	446	GO:0005977	glycogen metabolic process
0.232904	1	453	GO:0090314	positive regulation of protein targeting to membrane
0.232904	2	672	GO:0043552	positive regulation of phosphatidylinositol 3-kinase activity
0.232904	1	410	GO:0043085	positive regulation of catalytic activity
0.232904	2	356	GO:0030225	macrophage differentiation
0.232904	1	680	GO:0010043	response to zinc ion
0.232904	6	449	GO:0009880	embryonic pattern specification
0.232004	3	1018	GO:0090399	replicative senescence
0.232004	3	226	GO:0035265	organ growth
0.232004	1	245	GO:0021954	central nervous system neuron development
0.232004	8	93	GO:0006957	complement activation, alternative pathway
0.232004	1	128	GO:0006941	striated muscle contraction
0.232004	1	505	GO:1990403	embryonic brain development
0.23057	1	287	GO:0051968	positive regulation of synaptic transmission, glutamatergic
0.23057	1	450	GO:0001975	response to amphetamine
0.23057	1	620	GO:0001895	retina homeostasis
0.22967	1	458	GO:0005978	glycogen biosynthetic process
0.22967	2	246	GO:0030279	negative regulation of ossification
0.22967	2	462	GO:0021772	olfactory bulb development
0.22967	3	863	GO:0001892	embryonic placenta development
0.22967	1	1018	GO:0008340	determination of adult lifespan
0.22967	2	114	GO:1903232	melanosome assembly
0.229049	1	190	GO:0032526	response to retinoic acid
0.228235	1	863	GO:0034614	cellular response to reactive oxygen species
0.228235	1	184	GO:0030073	insulin secretion
0.227529	2	138	GO:0007018	microtubule-based movement
0.227335	2	114	GO:0060155	platelet dense granule organization
0.227335	1	244	GO:0051924	regulation of calcium ion transport
0.227335	2	434	GO:0002092	positive regulation of receptor internalization
0.227335	3	450	GO:0032967	positive regulation of collagen biosynthetic process
0.227335	1	895	GO:0018149	peptide cross-linking
0.227335	2	238	GO:0007520	myoblast fusion
0.227335	2	299	GO:0007190	activation of adenylate cyclase activity
0.227335	1	201	GO:0006883	cellular sodium ion homeostasis
0.226522	6	79	GO:0086012	membrane depolarization during cardiac muscle cell action potential
0.226522	1	98	GO:0050884	neuromuscular process controlling posture
0.226522	1	68	GO:0035845	photoreceptor cell outer segment organization
0.225815	1	44	GO:0008202	steroid metabolic process
0.225001	1	197	GO:0043029	T cell homeostasis
0.225001	1	620	GO:0035633	maintenance of blood-brain barrier
0.225001	1	960	GO:0010592	positive regulation of lamellipodium assembly
0.225001	4	244	GO:0007214	gamma-aminobutyric acid signaling pathway
0.224187	2	268	GO:0071310	cellular response to organic substance
0.224187	1	505	GO:0035050	embryonic heart tube development
0.224187	3	140	GO:0034374	low-density lipoprotein particle remodeling
0.224187	1	233	GO:0033365	protein localization to organelle
0.224187	1	505	GO:0030902	hindbrain development
0.224187	1	192	GO:0010039	response to iron ion
0.224187	1	133	GO:0007292	female gamete generation
0.222666	2	620	GO:0048870	cell motility
0.221768	1	131	GO:0070584	mitochondrion morphogenesis
0.221768	2	672	GO:0002223	stimulatory C-type lectin receptor signaling pathway
0.221768	1	458	GO:0032094	response to food
0.221768	1	646	GO:0007492	endoderm development
0.221768	1	268	GO:0006268	DNA unwinding involved in DNA replication
0.221147	1	449	GO:0051496	positive regulation of stress fiber assembly
0.221147	1	946	GO:0043280	positive regulation of cysteine-type endopeptidase activity involved in apoptotic process
0.221147	1	1168	GO:0031334	positive regulation of protein-containing complex assembly
0.220332	1	281	GO:0051591	response to cAMP
0.219711	1	545	GO:0006469	negative regulation of protein kinase activity
0.219434	2	620	GO:0070316	regulation of G0 to G1 transition
0.219434	1	599	GO:0045879	negative regulation of smoothened signaling pathway
0.219434	1	680	GO:0035094	response to nicotine
0.219434	2	104	GO:0007602	phototransduction
0.218619	1	437	GO:1904385	cellular response to angiotensin
0.217997	1	449	GO:0042110	T cell activation
0.217994	1	585	GO:0015031	protein transport
0.217099	1	425	GO:0045787	positive regulation of cell cycle
0.217099	1	435	GO:0016226	iron-sulfur cluster assembly
0.216478	1	1108	GO:0031532	actin cytoskeleton reorganization
0.216284	1	245	GO:0070509	calcium ion import
0.216284	3	396	GO:0060045	positive regulation of cardiac muscle cell proliferation
0.216284	1	510	GO:0055117	regulation of cardiac muscle contraction
0.216284	1	1018	GO:0051262	protein tetramerization
0.216284	1	207	GO:0048593	camera-type eye morphogenesis
0.216284	2	2133	GO:0048169	regulation of long-term neuronal synaptic plasticity
0.216284	5	672	GO:0045780	positive regulation of bone resorption
0.216284	1	449	GO:0002076	osteoblast development
0.216284	2	449	GO:0023019	signal transduction involved in regulation of gene expression
0.216284	2	193	GO:0007215	glutamate receptor signaling pathway
0.216284	1	960	GO:0006839	mitochondrial transport
0.214764	2	458	GO:0010975	regulation of neuron projection development
0.212429	2	803	GO:0045184	establishment of protein localization
0.212429	1	1196	GO:0032467	positive regulation of cytokinesis
0.211613	1	305	GO:0033574	response to testosterone
0.211613	1	480	GO:0031116	positive regulation of microtubule polymerization
0.211613	2	2133	GO:0001774	microglial cell activation
0.210911	1	1018	GO:0034644	cellular response to UV
0.210717	2	131	GO:0048745	smooth muscle tissue development
0.210717	2	415	GO:0042551	neuron maturation
0.210717	4	128	GO:0035909	aorta morphogenesis
0.210717	2	210	GO:0033630	positive regulation of cell adhesion mediated by integrin
0.210717	2	425	GO:0001964	startle response
0.210717	1	13	GO:0006744	ubiquinone biosynthetic process
0.21029	1	322	GO:0006486	protein glycosylation
0.210094	1	895	GO:0001932	regulation of protein phosphorylation
0.209199	1	2133	GO:0070050	neuron cellular homeostasis
0.209199	1	379	GO:0043388	positive regulation of DNA binding
0.209199	1	384	GO:0042113	B cell activation
0.209199	1	666	GO:0034612	response to tumor necrosis factor
0.209199	1	106	GO:0006836	neurotransmitter transport
0.208382	1	332	GO:0042474	middle ear morphogenesis
0.208382	4	449	GO:0032924	activin receptor signaling pathway
0.208382	3	505	GO:0032331	negative regulation of chondrocyte differentiation
0.208382	1	338	GO:0001894	tissue homeostasis
0.208382	1	1018	GO:2000647	negative regulation of stem cell proliferation
0.207759	1	458	GO:0043491	protein kinase B signaling
0.207759	2	223	GO:0031122	cytoplasmic microtubule organization
0.206439	1	462	GO:0007030	Golgi organization
0.206241	1	891	GO:0051321	meiotic cell cycle
0.206046	1	194	GO:0042832	defense response to protozoan
0.206046	1	570	GO:0032727	positive regulation of interferon-alpha production
0.205424	1	472	GO:1901215	negative regulation of neuron death
0.205152	1	375	GO:0071548	response to dexamethasone
0.205152	2	43	GO:0036159	inner dynein arm assembly
0.205152	1	99	GO:0016558	protein import into peroxisome matrix
0.205152	1	94	GO:0009083	branched-chain amino acid catabolic process
0.203711	2	682	GO:0099175	regulation of postsynapse organization
0.203711	1	672	GO:0048477	oogenesis
0.203711	4	505	GO:0048469	cell maturation
0.203711	1	253	GO:0032753	positive regulation of interleukin-4 production
0.203711	1	281	GO:0001937	negative regulation of endothelial cell proliferation
0.203711	1	634	GO:0010575	positive regulation of vascular endothelial growth factor production
0.203711	1	142	GO:0010259	multicellular organism aging
0.203711	2	620	GO:2000819	regulation of nucleotide-excision repair
0.203088	1	303	GO:0007416	synapse assembly
0.202817	3	228	GO:0060389	pathway-restricted SMAD protein phosphorylation
0.202817	1	43	GO:0055078	sodium ion homeostasis
0.202817	1	415	GO:0055001	muscle cell development
0.202817	1	210	GO:0048514	blood vessel morphogenesis
0.202817	2	142	GO:0048485	sympathetic nervous system development
0.202817	1	23	GO:0035269	protein O-linked mannosylation
0.202817	6	211	GO:0035162	embryonic hemopoiesis
0.202817	1	201	GO:0002026	regulation of the force of heart contraction
0.202817	1	109	GO:0019433	triglyceride catabolic process
0.202817	2	142	GO:0001736	establishment of planar polarity
0.202817	1	458	GO:0010765	positive regulation of sodium ion transport
0.202817	1	118	GO:0006826	iron ion transport
0.201375	1	305	GO:0042594	response to starvation
0.200481	1	192	GO:0061028	establishment of endothelial barrier
0.200481	2	1018	GO:0045861	negative regulation of proteolysis
0.200481	2	458	GO:0038061	NIK/NF-kappaB signaling
0.200481	1	39	GO:0033617	mitochondrial cytochrome c oxidase assembly
0.200481	1	320	GO:0032930	positive regulation of superoxide anion generation
0.200481	1	35	GO:0016125	sterol metabolic process
0.200481	2	335	GO:0008045	motor neuron axon guidance
0.200481	1	458	GO:0006809	nitric oxide biosynthetic process
0.200481	2	620	GO:1903076	regulation of protein localization to plasma membrane
0.200481	1	462	GO:1901214	regulation of neuron death
0.199236	1	278	GO:0007565	female pregnancy
0.199039	1	336	GO:0042542	response to hydrogen peroxide
0.198614	1	393	GO:0042742	defense response to bacterium
0.198146	1	672	GO:0050900	leukocyte migration
0.198146	1	585	GO:0032781	positive regulation of ATP-dependent activity
0.198146	1	206	GO:0030099	myeloid cell differentiation
0.198146	2	137	GO:0019915	lipid storage
0.198146	1	291	GO:0016540	protein autoprocessing
0.197327	2	672	GO:0070102	interleukin-6-mediated signaling pathway
0.197327	1	132	GO:0060088	auditory receptor cell stereocilium organization
0.197327	6	97	GO:0046549	retinal cone cell development
0.197327	1	363	GO:0033327	Leydig cell differentiation
0.196629	1	153	GO:0042098	T cell proliferation
0.196629	1	66	GO:0032259	methylation
0.19581	1	114	GO:0008016	regulation of heart contraction
0.194991	3	356	GO:0003161	cardiac conduction system development
0.194991	1	356	GO:0051492	regulation of stress fiber assembly
0.194991	2	168	GO:0051258	protein polymerization
0.194991	1	672	GO:0046579	positive regulation of Ras protein signal transduction
0.194991	2	321	GO:0045104	intermediate filament cytoskeleton organization
0.194991	1	140	GO:0043691	reverse cholesterol transport
0.194991	1	50	GO:0019229	regulation of vasoconstriction
0.194991	2	946	GO:2000573	positive regulation of DNA biosynthetic process
0.193474	1	646	GO:0048709	oligodendrocyte differentiation
0.193474	1	267	GO:0008089	anterograde axonal transport
0.192582	2	230	GO:0090141	positive regulation of mitochondrial fission
0.192582	2	450	GO:0045862	positive regulation of proteolysis
0.192582	3	449	GO:0045216	cell-cell junction organization
0.192582	2	180	GO:0045088	regulation of innate immune response
0.192582	2	282	GO:0043537	negative regulation of blood vessel endothelial cell migration
0.192582	1	140	GO:0007271	synaptic transmission, cholinergic
0.192582	1	130	GO:0006884	cell volume homeostasis
0.191958	2	895	GO:0034446	substrate adhesion-dependent cell spreading
0.191763	2	132	GO:0030643	cellular phosphate ion homeostasis
0.191763	3	173	GO:0007603	phototransduction, visible light
0.191138	1	453	GO:0048813	dendrite morphogenesis
0.191138	2	399	GO:0006303	double-strand break repair via nonhomologous end joining
0.190515	1	505	GO:0097190	apoptotic signaling pathway
0.190246	2	278	GO:0060907	positive regulation of macrophage cytokine production
0.190246	1	394	GO:0045907	positive regulation of vasoconstriction
0.190246	1	2133	GO:0042327	positive regulation of phosphorylation
0.190246	1	666	GO:0034341	response to type II interferon
0.190246	1	672	GO:0032148	activation of protein kinase B activity
0.190246	2	215	GO:0030901	midbrain development
0.190246	1	505	GO:0009954	proximal/distal pattern formation
0.189622	1	620	GO:2000045	regulation of G1/S transition of mitotic cell cycle
0.189427	1	510	GO:0086064	cell communication by electrical coupling involved in cardiac conduction
0.189427	2	86	GO:0061053	somite development
0.189427	1	335	GO:0045730	respiratory burst
0.189427	2	210	GO:0045579	positive regulation of B cell differentiation
0.189427	2	260	GO:0043069	negative regulation of programmed cell death
0.189427	1	462	GO:0021756	striatum development
0.189427	1	65	GO:0006536	glutamate metabolic process
0.188802	1	309	GO:0009411	response to UV
0.18709	1	210	GO:0050850	positive regulation of calcium-mediated signaling
0.18709	1	194	GO:0045190	isotype switching
0.18709	4	196	GO:0042462	eye photoreceptor cell development
0.18709	4	863	GO:0038083	peptidyl-tyrosine autophosphorylation
0.18709	5	79	GO:0001709	cell fate determination
0.18709	1	98	GO:0010460	positive regulation of heart rate
0.18709	2	356	GO:0007097	nuclear migration
0.18709	1	1018	GO:0006977	DNA damage response, signal transduction by p53 class mediator resulting in cell cycle arrest
0.18709	2	319	GO:0006337	nucleosome disassembly
0.186663	1	442	GO:0071277	cellular response to calcium ion
0.185575	2	413	GO:0000132	establishment of mitotic spindle orientation
0.185575	1	995	GO:0001890	placenta development
0.184754	6	973	GO:1902894	negative regulation of miRNA transcription
0.183864	6	144	GO:0098911	regulation of ventricular cardiac muscle cell action potential
0.183864	1	162	GO:0071257	cellular response to electrical stimulus
0.183864	2	269	GO:0050891	multicellular organismal water homeostasis
0.183864	2	183	GO:0035721	intraciliary retrograde transport
0.183864	3	437	GO:0032495	response to muramyl dipeptide
0.183864	1	216	GO:0030644	cellular chloride ion homeostasis
0.183864	2	143	GO:0006119	oxidative phosphorylation
0.183436	1	393	GO:0071346	cellular response to type II interferon
0.183238	1	394	GO:0030041	actin filament polymerization
0.183238	1	960	GO:0009409	response to cold
0.183238	1	758	GO:0006605	protein targeting
0.182417	1	215	GO:0061098	positive regulation of protein tyrosine kinase activity
0.182417	1	261	GO:0002639	positive regulation of immunoglobulin production
0.182417	2	140	GO:0032438	melanosome organization
0.182417	1	228	GO:0030833	regulation of actin filament polymerization
0.182417	1	54	GO:0006694	steroid biosynthetic process
0.181991	1	85	GO:0006805	xenobiotic metabolic process
0.181724	1	363	GO:0007338	single fertilization
0.181724	1	505	GO:0000723	telomere maintenance
0.181527	1	995	GO:0097435	supramolecular fiber organization
0.181527	2	363	GO:0003382	epithelial cell morphogenesis
0.181527	2	317	GO:0097049	motor neuron apoptotic process
0.181527	1	152	GO:0048566	embryonic digestive tract development
0.181527	4	98	GO:0002063	chondrocyte development
0.181527	1	44	GO:0032502	developmental process
0.181527	1	183	GO:0001833	inner cell mass cell proliferation
0.180902	2	342	GO:2000134	negative regulation of G1/S transition of mitotic cell cycle
0.180013	1	460	GO:0008306	associative learning
0.179191	1	253	GO:0051899	membrane depolarization
0.179191	2	338	GO:0048260	positive regulation of receptor-mediated endocytosis
0.179191	2	356	GO:0045198	establishment of epithelial cell apical/basal polarity
0.179191	1	46	GO:0030500	regulation of bone mineralization
0.179191	1	510	GO:0010881	regulation of cardiac muscle contraction by regulation of the release of sequestered calcium ion
0.179191	2	409	GO:0007041	lysosomal transport
0.179191	1	995	GO:2000010	positive regulation of protein localization to cell surface
0.178566	1	278	GO:0120163	negative regulation of cold-induced thermogenesis
0.177052	1	672	GO:0043154	negative regulation of cysteine-type endopeptidase activity involved in apoptotic process
0.176854	1	672	GO:0071398	cellular response to fatty acid
0.176854	2	291	GO:0046697	decidualization
0.176854	1	172	GO:0044344	cellular response to fibroblast growth factor stimulus
0.176854	2	164	GO:0002224	toll-like receptor signaling pathway
0.176854	1	278	GO:0010875	positive regulation of cholesterol efflux
0.176854	2	673	GO:0010821	regulation of mitochondrion organization
0.176854	1	140	GO:0007035	vacuolar acidification
0.176854	1	1018	GO:2000378	negative regulation of reactive oxygen species metabolic process
0.176229	1	458	GO:0010507	negative regulation of autophagy
0.176229	2	437	GO:0006968	cellular defense response
0.175966	1	112	GO:0106074	aminoacyl-tRNA metabolism involved in translational fidelity
0.175966	2	449	GO:0070306	lens fiber cell differentiation
0.175966	13	1018	GO:0060333	type II interferon-mediated signaling pathway
0.175966	1	210	GO:0038063	collagen-activated tyrosine kinase receptor signaling pathway
0.175966	1	560	GO:0033673	negative regulation of kinase activity
0.175966	2	474	GO:0014033	neural crest cell differentiation
0.175966	1	223	GO:1904753	negative regulation of vascular associated smooth muscle cell migration
0.175538	1	194	GO:0009617	response to bacterium
0.17534	1	680	GO:0010212	response to ionizing radiation
0.174518	1	545	GO:0045664	regulation of neuron differentiation
0.174518	1	108	GO:0001523	retinoid metabolic process
0.174518	1	634	GO:1902042	negative regulation of extrinsic apoptotic signaling pathway via death domain receptors
0.173892	2	863	GO:1903078	positive regulation of protein localization to plasma membrane
0.17363	4	215	GO:0071625	vocalization behavior
0.17363	1	295	GO:0060252	positive regulation of glial cell proliferation
0.17363	4	505	GO:0051145	smooth muscle cell differentiation
0.17363	6	95	GO:0048557	embryonic digestive tract morphogenesis
0.17363	2	505	GO:0048489	synaptic vesicle transport
0.17363	2	2133	GO:0048143	astrocyte activation
0.17363	2	1168	GO:0042308	negative regulation of protein import into nucleus
0.17363	1	462	GO:0035640	exploration behavior
0.17363	1	206	GO:0032469	endoplasmic reticulum calcium ion homeostasis
0.17363	2	2133	GO:0030111	regulation of Wnt signaling pathway
0.17363	2	63	GO:2001224	positive regulation of neuron migration
0.173004	2	226	GO:0009755	hormone-mediated signaling pathway
0.172181	1	461	GO:0097192	extrinsic apoptotic signaling pathway in absence of ligand
0.172181	4	363	GO:0030522	intracellular receptor signaling pathway
0.172181	2	202	GO:0001818	negative regulation of cytokine production
0.171293	2	356	GO:0060997	dendritic spine morphogenesis
0.171293	1	270	GO:0022904	respiratory electron transport chain
0.171293	1	293	GO:0014003	oligodendrocyte development
0.171293	1	145	GO:0006123	mitochondrial electron transport, cytochrome c to oxygen
0.170667	1	48	GO:0042572	retinol metabolic process
0.17047	13	73	GO:0060371	regulation of atrial cardiac muscle cell membrane depolarization
0.17047	1	70	GO:0046548	retinal rod cell development
0.17047	1	458	GO:0032287	peripheral nervous system myelin maintenance
0.17047	1	27	GO:0009235	cobalamin metabolic process
0.17047	1	47	GO:0007494	midgut development
0.170042	2	183	GO:0001558	regulation of cell growth
0.169843	1	995	GO:0048675	axon extension
0.16962	1	995	GO:0006457	protein folding
0.168956	1	646	GO:0048714	positive regulation of oligodendrocyte differentiation
0.168956	2	2133	GO:0035235	ionotropic glutamate receptor signaling pathway
0.168956	2	313	GO:1900017	positive regulation of cytokine production involved in inflammatory response
0.16833	6	680	GO:0007157	heterophilic cell-cell adhesion via plasma membrane cell adhesion molecules
0.168133	4	246	GO:0003222	ventricular trabecula myocardium morphogenesis
0.168133	3	946	GO:0070848	response to growth factor
0.168133	4	280	GO:0062009	secondary palate development
0.168133	1	458	GO:0060416	response to growth hormone
0.168133	1	810	GO:0035518	histone H2A monoubiquitination
0.168133	4	61	GO:0035108	limb morphogenesis
0.168133	1	193	GO:0032026	response to magnesium ion
0.168133	1	108	GO:0010936	negative regulation of macrophage cytokine production
0.168133	2	51	GO:0008406	gonad development
0.168133	1	56	GO:0008206	bile acid metabolic process
0.167443	1	863	GO:0042177	negative regulation of protein catabolic process
0.166619	2	88	GO:0060078	regulation of postsynaptic membrane potential
0.166619	1	88	GO:0048706	embryonic skeletal system development
0.166619	1	2133	GO:0010971	positive regulation of G2/M transition of mitotic cell cycle
0.166619	1	473	GO:0006306	DNA methylation
0.165795	2	46	GO:0003351	epithelial cilium movement involved in extracellular fluid movement
0.165795	4	246	GO:0003184	pulmonary valve morphogenesis
0.165795	2	505	GO:0060441	epithelial tube branching involved in lung morphogenesis
0.165795	2	317	GO:0050872	white fat cell differentiation
0.165795	1	182	GO:0048738	cardiac muscle tissue development
0.165795	2	393	GO:0014002	astrocyte development
0.165795	2	125	GO:0006497	protein lipidation
0.165795	5	560	GO:2000737	negative regulation of stem cell differentiation
0.165368	1	1018	GO:0030512	negative regulation of transforming growth factor beta receptor signaling pathway
0.164481	1	180	GO:0090305	nucleic acid phosphodiester bond hydrolysis
0.164282	2	595	GO:0043122	regulation of I-kappaB kinase/NF-kappaB signaling
0.164282	2	285	GO:0010719	negative regulation of epithelial to mesenchymal transition
0.163396	2	510	GO:0099170	postsynaptic modulation of chemical synaptic transmission
0.163396	1	104	GO:0070542	response to fatty acid
0.163396	2	231	GO:0060236	regulation of mitotic spindle organization
0.163396	4	449	GO:0017015	regulation of transforming growth factor beta receptor signaling pathway
0.163396	1	995	GO:0007004	telomere maintenance via telomerase
0.163396	1	264	GO:0006998	nuclear envelope organization
0.162572	3	228	GO:0070723	response to cholesterol
0.162572	4	113	GO:0070294	renal sodium ion absorption
0.162572	13	95	GO:0070166	enamel mineralization
0.162572	6	83	GO:0061626	pharyngeal arch artery morphogenesis
0.162572	2	128	GO:0055003	cardiac myofibril assembly
0.162572	1	226	GO:0050810	regulation of steroid biosynthetic process
0.162572	1	223	GO:0046638	positive regulation of alpha-beta T cell differentiation
0.162572	2	37	GO:0000301	retrograde transport, vesicle recycling within Golgi
0.162572	2	215	GO:0036289	peptidyl-serine autophosphorylation
0.162572	2	43	GO:0030203	glycosaminoglycan metabolic process
0.162572	1	505	GO:0021854	hypothalamus development
0.162572	2	863	GO:0021795	cerebral cortex cell migration
0.162572	3	158	GO:0021517	ventral spinal cord development
0.162572	1	98	GO:0019227	neuronal action potential propagation
0.162572	1	201	GO:0014075	response to amine
0.162572	1	40	GO:0008299	isoprenoid biosynthetic process
0.162572	1	142	GO:0000050	urea cycle
0.162572	1	53	GO:0006782	protoporphyrinogen IX biosynthetic process
0.161945	2	314	GO:0010942	positive regulation of cell death
0.161945	1	672	GO:0010634	positive regulation of epithelial cell migration
0.161059	1	473	GO:0071549	cellular response to dexamethasone stimulus
0.161059	2	342	GO:0051932	synaptic transmission, GABAergic
0.161059	1	434	GO:0051928	positive regulation of calcium ion transport
0.161059	1	147	GO:0042744	hydrogen peroxide catabolic process
0.161059	1	2133	GO:0010800	positive regulation of peptidyl-threonine phosphorylation
0.161059	2	183	GO:0006997	nucleus organization
0.161059	2	220	GO:0006509	membrane protein ectodomain proteolysis
0.160633	1	375	GO:0030855	epithelial cell differentiation
0.160433	1	545	GO:0048167	regulation of synaptic plasticity
0.160433	2	1640	GO:0016925	protein sumoylation
0.160235	6	53	GO:0097623	potassium ion export across plasma membrane
0.160235	6	61	GO:0003215	cardiac right ventricle morphogenesis
0.160235	13	49	GO:0071482	cellular response to light stimulus
0.160235	1	244	GO:0071404	cellular response to low-density lipoprotein particle stimulus
0.160235	6	803	GO:0003181	atrioventricular valve morphogenesis
0.160235	4	140	GO:0050910	detection of mechanical stimulus involved in sensory perception of sound
0.160235	2	863	GO:0048546	digestive tract morphogenesis
0.160235	1	82	GO:0042417	dopamine metabolic process
0.160235	2	505	GO:0021819	layer formation in cerebral cortex
0.160235	1	147	GO:0019430	removal of superoxide radicals
0.160235	2	1018	GO:0014009	glial cell proliferation
0.160235	1	211	GO:0006590	thyroid hormone generation
0.160235	1	269	GO:1904322	cellular response to forskolin
0.159607	2	317	GO:0042789	mRNA transcription by RNA polymerase II
0.158921	1	1196	GO:0051865	protein autoubiquitination
0.158722	2	184	GO:0050772	positive regulation of axonogenesis
0.158722	1	217	GO:0001662	behavioral fear response
0.158096	1	115	GO:0016042	lipid catabolic process
0.157897	6	202	GO:0090190	positive regulation of branching involved in ureteric bud morphogenesis
0.157897	2	141	GO:0061564	axon development
0.157897	4	130	GO:0060216	definitive hemopoiesis
0.157897	1	228	GO:0060037	pharyngeal system development
0.157897	2	680	GO:0002526	acute inflammatory response
0.157897	4	193	GO:0045807	positive regulation of endocytosis
0.157897	1	104	GO:0043523	regulation of neuron apoptotic process
0.157897	1	401	GO:0035234	ectopic germ cell programmed cell death
0.157897	2	31	GO:0035082	axoneme assembly
0.157897	2	589	GO:0030220	platelet formation
0.157897	2	96	GO:0030166	proteoglycan biosynthetic process
0.157897	1	162	GO:0006801	superoxide metabolic process
0.157897	1	128	GO:0006024	glycosaminoglycan biosynthetic process
0.15727	1	523	GO:0051781	positive regulation of cell division
0.15727	2	1196	GO:0006513	protein monoubiquitination
0.156584	1	462	GO:0001933	negative regulation of protein phosphorylation
0.156385	1	472	GO:0016239	positive regulation of macroautophagy
0.155559	2	295	GO:0090303	positive regulation of wound healing
0.155559	2	283	GO:0071425	hematopoietic stem cell proliferation
0.155559	2	1018	GO:0043153	entrainment of circadian clock by photoperiod
0.155559	1	113	GO:0042554	superoxide anion generation
0.155559	1	505	GO:0031641	regulation of myelination
0.155559	2	672	GO:2001243	negative regulation of intrinsic apoptotic signaling pathway
0.155559	2	171	GO:2000147	positive regulation of cell motility
0.154675	2	180	GO:0097264	self proteolysis
0.154675	13	317	GO:0097186	amelogenesis
0.154675	2	450	GO:0003300	cardiac muscle hypertrophy
0.154675	6	162	GO:0003197	endocardial cushion development
0.154675	2	246	GO:0055008	cardiac muscle tissue morphogenesis
0.154675	5	82	GO:0042053	regulation of dopamine metabolic process
0.154675	1	370	GO:0034101	erythrocyte homeostasis
0.154675	1	79	GO:0031639	plasminogen activation
0.154675	1	63	GO:0030299	intestinal cholesterol absorption
0.154675	1	119	GO:0000002	mitochondrial genome maintenance
0.154675	1	61	GO:0015670	carbon dioxide transport
0.154675	1	183	GO:0000722	telomere maintenance via recombination
0.154675	1	88	GO:0006264	mitochondrial DNA replication
0.154247	1	412	GO:0034976	response to endoplasmic reticulum stress
0.154048	1	162	GO:0045454	cell redox homeostasis
0.153221	2	462	GO:0060828	regulation of canonical Wnt signaling pathway
0.153221	1	162	GO:0045776	negative regulation of blood pressure
0.153221	2	210	GO:0019933	cAMP-mediated signaling
0.153221	2	314	GO:0007026	negative regulation of microtubule depolymerization
0.152338	1	163	GO:0003407	neural retina development
0.152338	1	672	GO:0071375	cellular response to peptide hormone stimulus
0.152338	2	973	GO:0071168	protein localization to chromatin
0.152338	1	90	GO:0060135	maternal process involved in female pregnancy
0.152338	2	505	GO:0051963	regulation of synapse assembly
0.152338	1	560	GO:0051457	maintenance of protein location in nucleus
0.152338	1	293	GO:0051279	regulation of release of sequestered calcium ion into cytosol
0.152338	2	453	GO:0050966	detection of mechanical stimulus involved in sensory perception of pain
0.152338	13	186	GO:0030502	negative regulation of bone mineralization
0.152338	1	100	GO:0022010	central nervous system myelination
0.152338	1	186	GO:0019538	protein metabolic process
0.152338	1	462	GO:0016242	negative regulation of macroautophagy
0.152338	1	34	GO:0015012	heparan sulfate proteoglycan biosynthetic process
0.152338	2	342	GO:0014898	cardiac muscle hypertrophy in response to stress
0.152338	1	246	GO:0010812	negative regulation of cell-substrate adhesion
0.152338	2	510	GO:0010737	protein kinase A signaling
0.152338	1	261	GO:0007062	sister chromatid cohesion
0.152338	1	2133	GO:0006878	cellular copper ion homeostasis
0.152338	1	570	GO:2000059	negative regulation of ubiquitin-dependent protein catabolic process
0.152338	4	505	GO:1903204	negative regulation of oxidative stress-induced neuron death
0.152338	1	946	GO:0006112	energy reserve metabolic process
0.152338	3	278	GO:1901381	positive regulation of potassium ion transmembrane transport
0.152338	2	194	GO:1900029	positive regulation of ruffle assembly
0.150827	1	595	GO:0071345	cellular response to cytokine stimulus
0.150827	1	226	GO:0048662	negative regulation of smooth muscle cell proliferation
0.150827	1	278	GO:0032570	response to progesterone
0.150827	1	505	GO:0032212	positive regulation of telomere maintenance via telomerase
0.150827	1	680	GO:0007159	leukocyte cell-cell adhesion
0.15	1	233	GO:0071539	protein localization to centrosome
0.15	1	1018	GO:0060218	hematopoietic stem cell differentiation
0.15	1	458	GO:0051000	positive regulation of nitric-oxide synthase activity
0.15	1	434	GO:0032695	negative regulation of interleukin-12 production
0.15	1	331	GO:0010744	positive regulation of macrophage derived foam cell differentiation
0.15	1	162	GO:0007263	nitric oxide mediated signal transduction
0.149174	2	19	GO:0097502	mannosylation
0.149174	6	63	GO:0071321	cellular response to cGMP
0.149174	1	118	GO:0071281	cellular response to iron ion
0.149174	2	44	GO:0070286	axonemal dynein complex assembly
0.149174	1	79	GO:0061337	cardiac conduction
0.149174	6	99	GO:0061312	BMP signaling pathway involved in heart development
0.149174	1	505	GO:0035315	hair cell differentiation
0.149174	6	94	GO:0032808	lacrimal gland development
0.149174	6	94	GO:0030916	otic vesicle formation
0.149174	2	55	GO:0021798	forebrain dorsal/ventral pattern formation
0.148489	2	505	GO:0050767	regulation of neurogenesis
0.148489	1	132	GO:0048286	lung alveolus development
0.148489	1	309	GO:0032007	negative regulation of TOR signaling
0.148489	1	458	GO:2001240	negative regulation of extrinsic apoptotic signaling pathway in absence of ligand
0.148266	1	1196	GO:0000209	protein polyubiquitination
0.147849	1	1018	GO:0051726	regulation of cell cycle
0.147662	1	995	GO:0071353	cellular response to interleukin-4
0.147662	1	230	GO:0043616	keratinocyte proliferation
0.147662	2	672	GO:0043393	regulation of protein binding
0.147662	1	313	GO:0042755	eating behavior
0.147662	1	279	GO:0031214	biomineral tissue development
0.147662	1	188	GO:0030101	natural killer cell activation
0.147662	2	141	GO:0019228	neuronal action potential
0.147662	2	356	GO:0006911	phagocytosis, engulfment
0.147662	1	2133	GO:1900273	positive regulation of long-term synaptic potentiation
0.147034	1	394	GO:0030514	negative regulation of BMP signaling pathway
0.14678	2	253	GO:0098696	regulation of neurotransmitter receptor localization to postsynaptic specialization membrane
0.14678	2	344	GO:0090656	t-circle formation
0.14678	1	1168	GO:0086004	regulation of cardiac muscle cell contraction
0.14678	5	99	GO:0071313	cellular response to caffeine
0.14678	1	65	GO:0055062	phosphate ion homeostasis
0.14678	6	458	GO:0046622	positive regulation of organ growth
0.14678	2	201	GO:0046425	regulation of receptor signaling pathway via JAK-STAT
0.14678	1	589	GO:0045721	negative regulation of gluconeogenesis
0.14678	2	125	GO:0045060	negative thymic T cell selection
0.14678	6	117	GO:0045059	positive thymic T cell selection
0.14678	1	143	GO:0043589	skin morphogenesis
0.14678	3	98	GO:0042491	inner ear auditory receptor cell differentiation
0.14678	4	98	GO:0035988	chondrocyte proliferation
0.14678	2	620	GO:0034333	adherens junction assembly
0.14678	1	57	GO:0033539	fatty acid beta-oxidation using acyl-CoA dehydrogenase
0.14678	2	145	GO:0030857	negative regulation of epithelial cell differentiation
0.14678	6	132	GO:0001823	mesonephros development
0.14678	2	43	GO:0014824	artery smooth muscle contraction
0.14678	1	595	GO:2000679	positive regulation of transcription regulatory region DNA binding
0.14678	1	133	GO:0006122	mitochondrial electron transport, ubiquinol to cytochrome c
0.14678	1	458	GO:1902176	negative regulation of oxidative stress-induced intrinsic apoptotic signaling pathway
0.14678	2	399	GO:1902036	regulation of hematopoietic stem cell differentiation
0.146152	4	473	GO:0048704	embryonic skeletal system morphogenesis
0.146152	1	634	GO:0006633	fatty acid biosynthetic process
0.145524	1	589	GO:0010506	regulation of autophagy
0.145324	1	1018	GO:0048147	negative regulation of fibroblast proliferation
0.145324	1	95	GO:0008210	estrogen metabolic process
0.144696	1	462	GO:0048812	neuron projection morphogenesis
0.144696	2	462	GO:0007254	JNK cascade
0.144442	1	510	GO:0060314	regulation of ryanodine-sensitive calcium-release channel activity
0.144442	6	95	GO:0042157	lipoprotein metabolic process
0.144442	2	117	GO:0035720	intraciliary anterograde transport
0.144442	3	242	GO:0031643	positive regulation of myelination
0.144442	4	184	GO:0031018	endocrine pancreas development
0.144442	1	1018	GO:0030330	DNA damage response, signal transduction by p53 class mediator
0.144442	1	201	GO:0030007	cellular potassium ion homeostasis
0.144442	2	423	GO:0022011	myelination in peripheral nervous system
0.144442	2	50	GO:0021522	spinal cord motor neuron differentiation
0.144442	2	114	GO:0010996	response to auditory stimulus
0.144442	4	137	GO:0007009	plasma membrane organization
0.144442	2	63	GO:0006665	sphingolipid metabolic process
0.144442	1	35	GO:0006520	amino acid metabolic process
0.144442	2	194	GO:0000712	resolution of meiotic recombination intermediates
0.142986	1	803	GO:0051603	proteolysis involved in protein catabolic process
0.142986	1	240	GO:0048705	skeletal system morphogenesis
0.142986	1	1018	GO:0048568	embryonic organ development
0.142986	2	1108	GO:0043408	regulation of MAPK cascade
0.142986	1	387	GO:0031297	replication fork processing
0.142986	2	585	GO:0006891	intra-Golgi vesicle-mediated transport
0.142986	1	1108	GO:2000379	positive regulation of reactive oxygen species metabolic process
0.142104	3	371	GO:0097150	neuronal stem cell population maintenance
0.142104	1	394	GO:0090050	positive regulation of cell migration involved in sprouting angiogenesis
0.142104	2	589	GO:0035855	megakaryocyte development
0.142104	2	891	GO:0007099	centriole replication
0.141476	1	634	GO:0045786	negative regulation of cell cycle
0.141476	3	186	GO:0001755	neural crest cell migration
0.141476	1	458	GO:0010951	negative regulation of endopeptidase activity
0.141277	4	98	GO:0003416	endochondral bone growth
0.141277	13	186	GO:0097152	mesenchymal cell apoptotic process
0.141277	3	181	GO:0072015	podocyte development
0.141277	3	90	GO:0072006	nephron development
0.141277	6	437	GO:0071316	cellular response to nicotine
0.141277	6	99	GO:0003183	mitral valve morphogenesis
0.141277	5	167	GO:0003149	membranous septum morphogenesis
0.141277	4	44	GO:0060287	epithelial cilium movement involved in determination of left/right asymmetry
0.141277	1	269	GO:0060081	membrane hyperpolarization
0.141277	2	198	GO:0048699	generation of neurons
0.141277	4	505	GO:0048617	embryonic foregut morphogenesis
0.141277	1	65	GO:0048251	elastic fiber assembly
0.141277	2	79	GO:0045762	positive regulation of adenylate cyclase activity
0.141277	1	193	GO:0042416	dopamine biosynthetic process
0.141277	3	280	GO:0036302	atrioventricular canal development
0.141277	13	140	GO:0034372	very-low-density lipoprotein particle remodeling
0.141277	1	75	GO:0015889	cobalamin transport
0.141277	5	111	GO:0014808	release of sequestered calcium ion into cytosol by sarcoplasmic reticulum
0.141277	1	108	GO:0006754	ATP biosynthetic process
0.141277	1	25	GO:0006559	L-phenylalanine catabolic process
0.141277	3	83	GO:2000020	positive regulation of male gonad development
0.141277	1	94	GO:1905146	lysosomal protein catabolic process
0.141277	1	251	GO:1904383	response to sodium phosphate
0.141277	1	167	GO:0150094	amyloid-beta clearance by cellular catabolic process
0.140848	1	1168	GO:0032880	regulation of protein localization
0.140648	1	453	GO:1901216	positive regulation of neuron death
0.139766	1	480	GO:0042104	positive regulation of activated T cell proliferation
0.139766	2	163	GO:0035567	non-canonical Wnt signaling pathway
0.139766	1	269	GO:0015701	bicarbonate transport
0.139766	3	83	GO:0010842	retina layer formation
0.139766	1	81	GO:0006699	bile acid biosynthetic process
0.139748	1	453	GO:0002250	adaptive immune response
0.138938	1	53	GO:0098915	membrane repolarization during ventricular cardiac muscle cell action potential
0.138938	1	167	GO:0097242	amyloid-beta clearance
0.138938	2	246	GO:0071372	cellular response to follicle-stimulating hormone stimulus
0.138938	1	510	GO:0070417	cellular response to cold
0.138938	4	449	GO:0061045	negative regulation of wound healing
0.138938	6	83	GO:0060413	atrial septum morphogenesis
0.138938	3	325	GO:0046488	phosphatidylinositol metabolic process
0.138938	1	422	GO:0042592	homeostatic process
0.138938	2	131	GO:0038180	nerve growth factor signaling pathway
0.138938	1	215	GO:0035865	cellular response to potassium ion
0.138938	1	294	GO:0035435	phosphate ion transmembrane transport
0.138938	1	190	GO:0031076	embryonic camera-type eye development
0.138938	2	220	GO:0030048	actin filament-based movement
0.138938	4	50	GO:0021554	optic nerve development
0.138938	1	194	GO:0016446	somatic hypermutation of immunoglobulin genes
0.138938	2	891	GO:0010389	regulation of G2/M transition of mitotic cell cycle
0.138938	1	599	GO:0006734	NADH metabolic process
0.138938	6	453	GO:1904645	response to amyloid-beta
0.138917	1	446	GO:0043547	positive regulation of GTPase activity
0.138257	1	863	GO:0071364	cellular response to epidermal growth factor stimulus
0.137428	1	1168	GO:0071276	cellular response to cadmium ion
0.137428	1	895	GO:0070372	regulation of ERK1 and ERK2 cascade
0.137428	1	960	GO:0042220	response to cocaine
0.1368	1	462	GO:0045860	positive regulation of protein kinase activity
0.1366	2	155	GO:0099149	regulation of postsynaptic neurotransmitter receptor internalization
0.1366	1	140	GO:0097401	synaptic vesicle lumen acidification
0.1366	4	299	GO:0071880	adenylate cyclase-activating adrenergic receptor signaling pathway
0.1366	1	238	GO:0071711	basement membrane organization
0.1366	5	680	GO:0060384	innervation
0.1366	2	672	GO:0002862	negative regulation of inflammatory response to antigenic stimulus
0.1366	2	79	GO:0060122	inner ear receptor cell stereocilium organization
0.1366	2	376	GO:0048708	astrocyte differentiation
0.1366	6	280	GO:0048663	neuron fate commitment
0.1366	2	142	GO:0036342	post-anal tail morphogenesis
0.1366	6	140	GO:0034375	high-density lipoprotein particle remodeling
0.1366	2	344	GO:0032206	positive regulation of telomere maintenance
0.1366	6	293	GO:0030889	negative regulation of B cell proliferation
0.1366	1	138	GO:0001655	urogenital system development
0.1366	1	61	GO:0006833	water transport
0.136172	1	467	GO:0007264	small GTPase mediated signal transduction
0.135919	1	599	GO:0030968	endoplasmic reticulum unfolded protein response
0.135919	2	646	GO:1902459	positive regulation of stem cell population maintenance
0.13509	1	570	GO:0061077	chaperone-mediated protein folding
0.13509	1	505	GO:0034394	protein localization to cell surface
0.13509	1	186	GO:0019216	regulation of lipid metabolic process
0.13421	1	560	GO:0071385	cellular response to glucocorticoid stimulus
0.13421	2	287	GO:0050775	positive regulation of dendrite morphogenesis
0.13421	2	449	GO:0050678	regulation of epithelial cell proliferation
0.13421	2	446	GO:0048814	regulation of dendrite morphogenesis
0.13421	1	680	GO:0035584	calcium-mediated signaling using intracellular calcium source
0.133581	1	458	GO:0045600	positive regulation of fat cell differentiation
0.133581	2	434	GO:0032715	negative regulation of interleukin-6 production
0.133381	1	194	GO:0086014	atrial cardiac muscle cell action potential
0.133381	1	448	GO:0086013	membrane repolarization during cardiac muscle cell action potential
0.133381	4	42	GO:0072112	podocyte differentiation
0.133381	2	510	GO:0071374	cellular response to parathyroid hormone stimulus
0.133381	13	437	GO:0070431	nucleotide-binding oligomerization domain containing 2 signaling pathway
0.133381	1	23	GO:0060586	multicellular organismal iron ion homeostasis
0.133381	1	536	GO:0060385	axonogenesis involved in innervation
0.133381	2	143	GO:0060075	regulation of resting membrane potential
0.133381	6	449	GO:0051481	negative regulation of cytosolic calcium ion concentration
0.133381	1	47	GO:0048048	embryonic eye morphogenesis
0.133381	1	80	GO:0048023	positive regulation of melanin biosynthetic process
0.133381	1	960	GO:0045793	positive regulation of cell size
0.133381	1	112	GO:0002262	myeloid cell homeostasis
0.133381	13	132	GO:0035136	forelimb morphogenesis
0.133381	1	13	GO:0034755	iron ion transmembrane transport
0.133381	2	510	GO:0034380	high-density lipoprotein particle assembly
0.133381	2	231	GO:0033572	transferrin transport
0.133381	1	215	GO:0033151	V(D)J recombination
0.133381	3	152	GO:0031642	negative regulation of myelination
0.133381	6	96	GO:0021953	central nervous system neuron differentiation
0.133381	1	293	GO:0009743	response to carbohydrate
0.133381	1	2133	GO:1990535	neuron projection maintenance
0.132529	1	1018	GO:0006914	autophagy
0.131872	1	276	GO:0061436	establishment of skin barrier
0.131872	2	895	GO:0045773	positive regulation of axon extension
0.131872	2	305	GO:0045742	positive regulation of epidermal growth factor receptor signaling pathway
0.131872	2	269	GO:0035774	positive regulation of insulin secretion involved in cellular response to glucose stimulus
0.131043	4	280	GO:0003198	epithelial to mesenchymal transition involved in endocardial cushion formation
0.131043	13	168	GO:0051918	negative regulation of fibrinolysis
0.131043	1	274	GO:0051290	protein heterotetramerization
0.131043	2	458	GO:0045725	positive regulation of glycogen biosynthetic process
0.131043	1	143	GO:0042987	amyloid precursor protein catabolic process
0.131043	3	171	GO:0038084	vascular endothelial growth factor signaling pathway
0.131043	2	210	GO:0002281	macrophage activation involved in immune response
0.131043	2	82	GO:0000266	mitochondrial fission
0.131043	1	109	GO:0034383	low-density lipoprotein particle clearance
0.131043	2	160	GO:0032480	negative regulation of type I interferon production
0.131043	1	142	GO:0030851	granulocyte differentiation
0.131043	1	268	GO:0030174	regulation of DNA-templated DNA replication initiation
0.131043	1	23	GO:0006636	unsaturated fatty acid biosynthetic process
0.131043	1	389	GO:0000028	ribosomal small subunit assembly
0.131043	3	278	GO:2001046	positive regulation of integrin-mediated signaling pathway
0.131043	3	223	GO:1990869	cellular response to chemokine
0.131043	2	30	GO:1903830	magnesium ion transmembrane transport
0.130413	1	1168	GO:0034605	cellular response to heat
0.130413	1	118	GO:0022617	extracellular matrix disassembly
0.129534	1	682	GO:0061024	membrane organization
0.129534	1	995	GO:0051973	positive regulation of telomerase activity
0.129534	2	462	GO:0051966	regulation of synaptic transmission, glutamatergic
0.129534	2	314	GO:0007094	mitotic spindle assembly checkpoint signaling
0.129534	1	505	GO:0006284	base-excision repair
0.128704	1	238	GO:0055007	cardiac muscle cell differentiation
0.128704	2	752	GO:0048384	retinoic acid receptor signaling pathway
0.128704	1	2133	GO:0045821	positive regulation of glycolytic process
0.128704	1	102	GO:0032006	regulation of TOR signaling
0.128704	1	46	GO:0031638	zymogen activation
0.128704	1	165	GO:0021591	ventricular system development
0.128704	2	425	GO:0021542	dentate gyrus development
0.128704	3	244	GO:0007194	negative regulation of adenylate cyclase activity
0.128704	1	100	GO:0006541	glutamine metabolic process
0.128704	2	536	GO:1905564	positive regulation of vascular endothelial cell proliferation
0.128074	2	331	GO:0060261	positive regulation of transcription initiation by RNA polymerase II
0.127825	2	634	GO:0110025	DNA strand resection involved in replication fork processing
0.127825	13	144	GO:0086073	bundle of His cell-Purkinje myocyte adhesion involved in cell communication
0.127825	6	50	GO:0072378	blood coagulation, fibrin clot formation
0.127825	4	14	GO:0071907	determination of digestive tract left/right asymmetry
0.127825	1	42	GO:0071371	cellular response to gonadotropin stimulus
0.127825	2	106	GO:0060373	regulation of ventricular cardiac muscle cell membrane depolarization
0.127825	1	42	GO:0060119	inner ear receptor cell development
0.127825	1	435	GO:0045646	regulation of erythrocyte differentiation
0.127825	6	210	GO:0045588	positive regulation of gamma-delta T cell differentiation
0.127825	2	36	GO:0021532	neural tube patterning
0.127825	4	59	GO:0017185	peptidyl-lysine hydroxylation
0.127825	2	133	GO:0016562	protein import into peroxisome matrix, receptor recycling
0.127825	2	27	GO:0016255	attachment of GPI anchor to protein
0.127825	1	49	GO:0009642	response to light intensity
0.127825	4	206	GO:0007182	common-partner SMAD protein phosphorylation
0.127825	8	29	GO:1990349	gap junction-mediated intercellular transport
0.127825	13	84	GO:1904783	positive regulation of NMDA glutamate receptor activity
0.127825	1	94	GO:0006086	acetyl-CoA biosynthetic process from pyruvate
0.127397	1	1860	GO:0045727	positive regulation of translation
0.127195	1	182	GO:0050918	positive chemotaxis
0.127195	2	286	GO:0043409	negative regulation of MAPK cascade
0.127195	1	462	GO:0034260	negative regulation of GTPase activity
0.127195	1	76	GO:0030574	collagen catabolic process
0.127195	1	1196	GO:0030030	cell projection organization
0.127195	2	147	GO:0008219	cell death
0.126365	2	246	GO:0050768	negative regulation of neurogenesis
0.126365	1	169	GO:0046580	negative regulation of Ras protein signal transduction
0.126365	1	281	GO:0035458	cellular response to interferon-beta
0.126365	1	144	GO:0032693	negative regulation of interleukin-10 production
0.126365	2	672	GO:0031954	positive regulation of protein autophosphorylation
0.126365	1	228	GO:0001935	endothelial cell proliferation
0.126365	2	245	GO:0016079	synaptic vesicle exocytosis
0.126365	1	140	GO:0006687	glycosphingolipid metabolic process
0.126365	1	94	GO:0006400	tRNA modification
0.126365	2	394	GO:2000249	regulation of actin cytoskeleton reorganization
0.125487	1	201	GO:0086009	membrane repolarization
0.125487	1	139	GO:0072711	cellular response to hydroxyurea
0.125487	2	401	GO:0070914	UV-damage excision repair
0.125487	3	672	GO:0060444	branching involved in mammary gland duct morphogenesis
0.125487	2	448	GO:0060306	regulation of membrane repolarization
0.125487	3	313	GO:0060259	regulation of feeding behavior
0.125487	1	94	GO:0060174	limb bud formation
0.125487	2	118	GO:0055064	chloride ion homeostasis
0.125487	1	80	GO:0051984	positive regulation of chromosome segregation
0.125487	3	293	GO:0050777	negative regulation of immune response
0.125487	2	425	GO:0048853	forebrain morphogenesis
0.125487	6	238	GO:0048333	mesodermal cell differentiation
0.125487	1	231	GO:0046685	response to arsenic-containing substance
0.125487	5	363	GO:0043568	positive regulation of insulin-like growth factor receptor signaling pathway
0.125487	2	119	GO:0035372	protein localization to microtubule
0.125487	3	49	GO:0032836	glomerular basement membrane development
0.125487	2	442	GO:0031953	negative regulation of protein autophosphorylation
0.125487	3	226	GO:0030238	male sex determination
0.125487	1	171	GO:0030049	muscle filament sliding
0.125487	2	394	GO:0022408	negative regulation of cell-cell adhesion
0.125487	1	94	GO:0016331	morphogenesis of embryonic epithelium
0.125487	2	28	GO:0015693	magnesium ion transport
0.125487	13	210	GO:0001775	cell activation
0.125487	1	58	GO:0006739	NADP metabolic process
0.125487	1	383	GO:2001241	positive regulation of extrinsic apoptotic signaling pathway in absence of ligand
0.125487	1	505	GO:2000008	regulation of protein localization to cell surface
0.125487	1	233	GO:0006283	transcription-coupled nucleotide-excision repair
0.125487	3	247	GO:1903140	regulation of establishment of endothelial barrier
0.125487	6	442	GO:1901522	positive regulation of transcription from RNA polymerase II promoter involved in cellular response to chemical stimulus
0.124857	4	536	GO:0033627	cell adhesion mediated by integrin
0.124227	2	973	GO:0007200	phospholipase C-activating G protein-coupled receptor signaling pathway
0.124026	1	335	GO:0008361	regulation of cell size
0.123148	2	456	GO:0072520	seminiferous tubule development
0.123148	5	210	GO:0071639	positive regulation of monocyte chemotactic protein-1 production
0.123148	1	309	GO:0071361	cellular response to ethanol
0.123148	1	201	GO:0048265	response to pain
0.123148	6	278	GO:0045348	positive regulation of MHC class II biosynthetic process
0.123148	3	137	GO:0002407	dendritic cell chemotaxis
0.123148	2	210	GO:0042953	lipoprotein transport
0.123148	1	462	GO:0035641	locomotory exploration behavior
0.123148	2	281	GO:0035196	miRNA processing
0.123148	1	305	GO:0002028	regulation of sodium ion transport
0.123148	3	53	GO:0030239	myofibril assembly
0.123148	2	149	GO:0014067	negative regulation of phosphatidylinositol 3-kinase signaling
0.123148	2	446	GO:0007212	dopamine receptor signaling pathway
0.123148	2	305	GO:2000649	regulation of sodium ion transmembrane transporter activity
0.122518	2	599	GO:0097352	autophagosome maturation
0.122518	2	620	GO:0007163	establishment or maintenance of cell polarity
0.122518	1	589	GO:1901796	regulation of signal transduction by p53 class mediator
0.121641	1	226	GO:0046676	negative regulation of insulin secretion
0.121641	1	2133	GO:0045931	positive regulation of mitotic cell cycle
0.121641	1	672	GO:1900182	positive regulation of protein localization to nucleus
0.120809	2	599	GO:0050807	regulation of synapse organization
0.120809	2	193	GO:0046928	regulation of neurotransmitter secretion
0.120809	1	446	GO:0045724	positive regulation of cilium assembly
0.120809	1	72	GO:0042178	xenobiotic catabolic process
0.120809	1	303	GO:0032481	positive regulation of type I interferon production
0.120809	1	34	GO:0030206	chondroitin sulfate biosynthetic process
0.120809	1	91	GO:0015813	L-glutamate transmembrane transport
0.120809	1	456	GO:0008585	female gonad development
0.120809	1	973	GO:0008209	androgen metabolic process
0.120809	2	453	GO:2000060	positive regulation of ubiquitin-dependent protein catabolic process
0.120809	1	510	GO:1903779	regulation of cardiac conduction
0.120809	2	204	GO:1901800	positive regulation of proteasomal protein catabolic process
0.119978	1	132	GO:0090660	cerebrospinal fluid circulation
0.119978	3	356	GO:0003253	cardiac neural crest cell migration involved in outflow tract morphogenesis
0.119978	6	228	GO:0003223	ventricular compact myocardium morphogenesis
0.119978	6	73	GO:0003163	sinoatrial node development
0.119978	5	363	GO:0060736	prostate gland growth
0.119978	2	210	GO:0060430	lung saccule development
0.119978	6	78	GO:0060323	head morphogenesis
0.119978	1	168	GO:0060296	regulation of cilium beat frequency involved in ciliary motility
0.119978	4	449	GO:0060039	pericardium development
0.119978	3	91	GO:0048702	embryonic neurocranium morphogenesis
0.119978	2	1018	GO:0048539	bone marrow development
0.119978	1	84	GO:0002446	neutrophil mediated immunity
0.119978	5	98	GO:0042487	regulation of odontogenesis of dentin-containing tooth
0.119978	3	356	GO:0036336	dendritic cell migration
0.119978	2	672	GO:0036035	osteoclast development
0.119978	6	140	GO:0034384	high-density lipoprotein particle clearance
0.119978	1	254	GO:0034087	establishment of mitotic sister chromatid cohesion
0.119978	1	244	GO:0033864	positive regulation of NAD(P)H oxidase activity
0.119978	6	106	GO:0032494	response to peptidoglycan
0.119978	2	137	GO:0032289	central nervous system myelin formation
0.119978	1	133	GO:0031017	exocrine pancreas development
0.119978	1	36	GO:0030540	female genitalia development
0.119978	1	39	GO:0030200	heparan sulfate proteoglycan catabolic process
0.119978	6	62	GO:0021846	cell proliferation in forebrain
0.119978	2	113	GO:0014883	transition between fast and slow fiber
0.119978	1	98	GO:0010882	regulation of cardiac muscle contraction by calcium ion signaling
0.119978	8	186	GO:0010573	vascular endothelial growth factor production
0.119978	13	140	GO:0010544	negative regulation of platelet activation
0.119978	1	113	GO:0010042	response to manganese ion
0.119978	1	250	GO:0008211	glucocorticoid metabolic process
0.119978	1	95	GO:0006729	tetrahydrobiopterin biosynthetic process
0.119978	2	2133	GO:1905598	negative regulation of low-density lipoprotein receptor activity
0.119978	1	143	GO:0006312	mitotic recombination
0.119978	13	216	GO:1904062	regulation of monoatomic cation transmembrane transport
0.119302	1	1018	GO:0072593	reactive oxygen species metabolic process
0.119302	2	672	GO:0031333	negative regulation of protein-containing complex assembly
0.11847	1	458	GO:0097194	execution phase of apoptosis
0.11847	2	335	GO:0090023	positive regulation of neutrophil chemotaxis
0.11847	1	1018	GO:0051276	chromosome organization
0.11847	1	89	GO:0046835	carbohydrate phosphorylation
0.11847	6	595	GO:0045672	positive regulation of osteoclast differentiation
0.11847	1	960	GO:0043254	regulation of protein-containing complex assembly
0.11847	1	201	GO:0032740	positive regulation of interleukin-17 production
0.11847	1	309	GO:0015721	bile acid and bile salt transport
0.11847	1	1196	GO:0007369	gastrulation
0.11784	2	413	GO:0006890	retrograde vesicle-mediated transport, Golgi to endoplasmic reticulum
0.117594	2	317	GO:0097284	hepatocyte apoptotic process
0.117594	1	510	GO:0071872	cellular response to epinephrine stimulus
0.117594	1	173	GO:0070254	mucus secretion
0.117594	2	127	GO:0060322	head development
0.117594	2	130	GO:0060044	negative regulation of cardiac muscle cell proliferation
0.117594	2	137	GO:0051693	actin filament capping
0.117594	6	595	GO:0002726	positive regulation of T cell cytokine production
0.117594	13	91	GO:0048484	enteric nervous system development
0.117594	4	505	GO:0045603	positive regulation of endothelial cell differentiation
0.117594	1	109	GO:0045540	regulation of cholesterol biosynthetic process
0.117594	2	220	GO:0043534	blood vessel endothelial cell migration
0.117594	2	472	GO:0043276	anoikis
0.117594	1	210	GO:0033762	response to glucagon
0.117594	1	140	GO:0033700	phospholipid efflux
0.117594	1	394	GO:0033690	positive regulation of osteoblast proliferation
0.117594	2	192	GO:0033687	osteoblast proliferation
0.117594	2	973	GO:0002064	epithelial cell development
0.117594	2	1018	GO:0031571	mitotic G1 DNA damage checkpoint signaling
0.117594	3	83	GO:0001946	lymphangiogenesis
0.117594	2	425	GO:0010001	glial cell differentiation
0.117594	1	196	GO:0009650	UV protection
0.117594	2	118	GO:0006885	regulation of pH
0.117594	3	336	GO:2000146	negative regulation of cell motility
0.117594	1	192	GO:1904036	negative regulation of epithelial cell apoptotic process
0.117594	1	589	GO:0006110	regulation of glycolytic process
0.117594	1	89	GO:0006002	fructose 6-phosphate metabolic process
0.116131	1	1196	GO:0097193	intrinsic apoptotic signaling pathway
0.116131	1	672	GO:0051602	response to electrical stimulus
0.116131	2	293	GO:0051568	histone H3-K4 methylation
0.116131	1	409	GO:0045648	positive regulation of erythrocyte differentiation
0.116131	4	350	GO:0032703	negative regulation of interleukin-2 production
0.116131	2	384	GO:0031507	heterochromatin formation
0.116131	4	392	GO:2001238	positive regulation of extrinsic apoptotic signaling pathway
0.116131	1	268	GO:0006270	DNA replication initiation
0.115255	2	211	GO:0097067	cellular response to thyroid hormone stimulus
0.115255	2	192	GO:0061003	positive regulation of dendritic spine morphogenesis
0.115255	2	127	GO:0048468	cell development
0.115255	1	292	GO:0043249	erythrocyte maturation
0.115255	1	85	GO:0042310	vasoconstriction
0.115255	1	287	GO:0035902	response to immobilization stress
0.115255	2	437	GO:0035729	cellular response to hepatocyte growth factor stimulus
0.115255	1	68	GO:0033198	response to ATP
0.115255	1	442	GO:0031103	axon regeneration
0.115255	2	171	GO:0001944	vasculature development
0.115255	1	121	GO:0001913	T cell mediated cytotoxicity
0.115255	2	247	GO:0010803	regulation of tumor necrosis factor-mediated signaling pathway
0.115255	1	2133	GO:0010288	response to lead ion
0.115255	2	634	GO:0006349	regulation of gene expression by genomic imprinting
0.114827	1	666	GO:0002181	cytoplasmic translation
0.114624	2	439	GO:0034198	cellular response to amino acid starvation
0.113791	1	266	GO:0006401	RNA catabolic process
0.112916	1	369	GO:0043032	positive regulation of macrophage activation
0.112916	1	39	GO:0035338	long-chain fatty-acyl-CoA biosynthetic process
0.112916	2	245	GO:0022038	corpus callosum development
0.112916	1	112	GO:0019226	transmission of nerve impulse
0.112916	1	523	GO:2000773	negative regulation of cellular senescence
0.112083	3	130	GO:0097692	histone H3-K4 monomethylation
0.112083	2	152	GO:0097527	necroptotic signaling pathway
0.112083	1	462	GO:0090394	negative regulation of excitatory postsynaptic potential
0.112083	3	309	GO:0003334	keratinocyte development
0.112083	1	91	GO:0070778	L-aspartate transmembrane transport
0.112083	2	132	GO:0003158	endothelium development
0.112083	13	186	GO:0061298	retina vasculature development in camera-type eye
0.112083	13	90	GO:0060840	artery development
0.112083	2	394	GO:0060563	neuroepithelial cell differentiation
0.112083	1	210	GO:0060509	type I pneumocyte differentiation
0.112083	2	43	GO:0060285	cilium-dependent cell motility
0.112083	1	47	GO:0060013	righting reflex
0.112083	1	995	GO:0051248	negative regulation of protein metabolic process
0.112083	6	244	GO:0050805	negative regulation of synaptic transmission
0.112083	1	278	GO:0048667	cell morphogenesis involved in neuron differentiation
0.112083	2	223	GO:0045792	negative regulation of cell size
0.112083	5	140	GO:0043586	tongue development
0.112083	2	634	GO:0035825	homologous recombination
0.112083	1	191	GO:0033197	response to vitamin E
0.112083	2	60	GO:0032367	intracellular cholesterol transport
0.112083	1	94	GO:0030388	fructose 1,6-bisphosphate metabolic process
0.112083	1	27	GO:0030210	heparin biosynthetic process
0.112083	13	86	GO:0001867	complement activation, lectin pathway
0.112083	8	194	GO:0016264	gap junction assembly
0.112083	4	201	GO:0014894	response to denervation involved in regulation of muscle adaptation
0.112083	13	191	GO:0010888	negative regulation of lipid storage
0.112083	1	66	GO:0007599	hemostasis
0.112083	13	278	GO:0007597	blood coagulation, intrinsic pathway
0.112083	13	53	GO:0006910	phagocytosis, recognition
0.112083	6	299	GO:2000969	positive regulation of AMPA receptor activity
0.112083	2	205	GO:1905832	positive regulation of spindle assembly
0.112083	1	131	GO:1904117	cellular response to vasopressin
0.112083	1	167	GO:1904045	cellular response to aldosterone
0.112083	6	121	GO:1900748	positive regulation of vascular endothelial growth factor signaling pathway
0.112083	1	82	GO:1900407	regulation of cellular response to oxidative stress
0.112083	5	140	GO:1900223	positive regulation of amyloid-beta clearance
0.112083	5	215	GO:0150012	positive regulation of neuron projection arborization
0.111655	1	634	GO:0007059	chromosome segregation
0.111452	1	211	GO:0007595	lactation
0.110577	3	246	GO:0045662	negative regulation of myoblast differentiation
0.110577	1	320	GO:0035307	positive regulation of protein dephosphorylation
0.110577	1	200	GO:0018279	protein N-linked glycosylation via asparagine
0.110577	1	81	GO:0007274	neuromuscular synaptic transmission
0.110577	2	215	GO:0007140	male meiotic nuclear division
0.11056	1	829	GO:0006412	translation
0.109744	2	39	GO:0099022	vesicle tethering
0.109744	3	128	GO:0090280	positive regulation of calcium ion import
0.109744	1	140	GO:0090181	regulation of cholesterol metabolic process
0.109744	3	863	GO:0061029	eyelid development in camera-type eye
0.109744	1	458	GO:0060644	mammary gland epithelial cell differentiation
0.109744	2	149	GO:0060134	prepulse inhibition
0.109744	6	164	GO:0060100	positive regulation of phagocytosis, engulfment
0.109744	1	201	GO:0055119	relaxation of cardiac muscle
0.109744	2	178	GO:0051549	positive regulation of keratinocyte migration
0.109744	1	139	GO:0051452	intracellular pH reduction
0.109744	1	394	GO:0051444	negative regulation of ubiquitin-protein transferase activity
0.109744	3	144	GO:0050982	detection of mechanical stimulus
0.109744	2	149	GO:0050771	negative regulation of axonogenesis
0.109744	2	282	GO:0048711	positive regulation of astrocyte differentiation
0.109744	1	139	GO:0048388	endosomal lumen acidification
0.109744	2	223	GO:0043931	ossification involved in bone maturation
0.109744	1	277	GO:0021895	cerebral cortex neuron differentiation
0.109744	1	114	GO:0006937	regulation of muscle contraction
0.109744	1	35	GO:0006750	glutathione biosynthetic process
0.109744	2	277	GO:2000678	negative regulation of transcription regulatory region DNA binding
0.109744	13	201	GO:2000318	positive regulation of T-helper 17 type immune response
0.109744	1	120	GO:1904754	positive regulation of vascular associated smooth muscle cell migration
0.109744	1	164	GO:1903428	positive regulation of reactive oxygen species biosynthetic process
0.109744	1	46	GO:1902358	sulfate transmembrane transport
0.10844	1	154	GO:0030317	flagellated sperm motility
0.108237	2	412	GO:0051497	negative regulation of stress fiber assembly
0.108237	1	412	GO:0051491	positive regulation of filopodium assembly
0.107606	1	672	GO:0001819	positive regulation of cytokine production
0.107404	1	304	GO:0061621	canonical glycolysis
0.107404	2	412	GO:0001953	negative regulation of cell-matrix adhesion
0.107404	1	88	GO:0030194	positive regulation of blood coagulation
0.107404	1	158	GO:0014032	neural crest cell development
0.107404	1	458	GO:0008643	carbohydrate transport
0.107404	1	1018	GO:0008156	negative regulation of DNA replication
0.107404	1	193	GO:0008033	tRNA processing
0.106732	1	153	GO:0042130	negative regulation of T cell proliferation
0.106732	1	193	GO:0006644	phospholipid metabolic process
0.10653	13	215	GO:0097113	AMPA glutamate receptor clustering
0.10653	13	22	GO:0097070	ductus arteriosus closure
0.10653	2	240	GO:0090131	mesenchyme migration
0.10653	1	73	GO:0086046	membrane depolarization during SA node cell action potential
0.10653	13	79	GO:0086045	membrane depolarization during AV node cell action potential
0.10653	13	167	GO:0003289	atrial septum primum morphogenesis
0.10653	1	73	GO:0086015	SA node cell action potential
0.10653	4	36	GO:0071910	determination of liver left/right asymmetry
0.10653	1	69	GO:0071599	otic vesicle development
0.10653	1	88	GO:0071242	cellular response to ammonium ion
0.10653	1	60	GO:0061304	retinal blood vessel morphogenesis
0.10653	2	190	GO:0061037	negative regulation of cartilage development
0.10653	6	78	GO:0060129	thyroid-stimulating hormone-secreting cell differentiation
0.10653	13	228	GO:0060043	regulation of cardiac muscle cell proliferation
0.10653	1	462	GO:0051900	regulation of mitochondrial depolarization
0.10653	1	67	GO:0051597	response to methylmercury
0.10653	4	42	GO:0050953	sensory perception of light stimulus
0.10653	2	127	GO:0046601	positive regulation of centriole replication
0.10653	1	126	GO:0000303	response to superoxide
0.10653	2	1018	GO:0002360	T cell lineage commitment
0.10653	2	1018	GO:0002326	B cell lineage commitment
0.10653	6	192	GO:0002320	lymphoid progenitor cell differentiation
0.10653	2	215	GO:0042159	lipoprotein catabolic process
0.10653	6	182	GO:0038110	interleukin-2-mediated signaling pathway
0.10653	1	47	GO:0032264	IMP salvage
0.10653	6	57	GO:0031133	regulation of axon diameter
0.10653	1	23	GO:0019348	dolichol metabolic process
0.10653	2	12	GO:0016254	preassembly of GPI anchor in ER membrane
0.10653	13	2133	GO:0016199	axon midline choice point recognition
0.10653	2	193	GO:0007006	mitochondrial membrane organization
0.10653	4	54	GO:1990787	negative regulation of hh target transcription factor activity
0.10653	13	228	GO:1905007	positive regulation of epithelial to mesenchymal transition involved in endocardial cushion formation
0.10653	2	133	GO:1904515	positive regulation of TORC2 signaling
0.10653	1	201	GO:1903416	response to glycoside
0.10653	1	27	GO:0006121	mitochondrial electron transport, succinate to ubiquinone
0.10653	1	41	GO:0006116	NADH oxidation
0.105898	1	314	GO:0045595	regulation of cell differentiation
0.105024	2	595	GO:0070498	interleukin-1-mediated signaling pathway
0.105024	2	78	GO:0061484	hematopoietic stem cell homeostasis
0.105024	2	122	GO:0051016	barbed-end actin filament capping
0.105024	3	246	GO:0002437	inflammatory response to antigenic stimulus
0.105024	1	658	GO:0042274	ribosomal small subunit biogenesis
0.105024	1	672	GO:0036120	cellular response to platelet-derived growth factor stimulus
0.105024	5	140	GO:0010596	negative regulation of endothelial cell migration
0.105024	1	75	GO:0001675	acrosome assembly
0.104393	2	321	GO:0007188	adenylate cyclase-modulating G protein-coupled receptor signaling pathway
0.10419	1	271	GO:0005980	glycogen catabolic process
0.10419	4	131	GO:0099105	ion channel modulating, G protein-coupled receptor signaling pathway
0.10419	3	149	GO:0097105	presynaptic membrane assembly
0.10419	6	75	GO:0097104	postsynaptic membrane assembly
0.10419	2	45	GO:0097094	craniofacial suture morphogenesis
0.10419	1	505	GO:0097091	synaptic vesicle clustering
0.10419	2	184	GO:0090129	positive regulation of synapse maturation
0.10419	6	104	GO:0090037	positive regulation of protein kinase C signaling
0.10419	6	60	GO:0003272	endocardial cushion formation
0.10419	1	47	GO:0072205	metanephric collecting duct development
0.10419	1	10	GO:0071421	manganese ion transmembrane transport
0.10419	6	132	GO:0070293	renal absorption
0.10419	1	1018	GO:0070242	thymocyte apoptotic process
0.10419	2	394	GO:0060020	Bergmann glial cell differentiation
0.10419	1	89	GO:0051156	glucose 6-phosphate metabolic process
0.10419	6	672	GO:0051057	positive regulation of small GTPase mediated signal transduction
0.10419	6	90	GO:0050795	regulation of behavior
0.10419	1	112	GO:0046688	response to copper ion
0.10419	1	180	GO:0044571	[2Fe-2S] cluster assembly
0.10419	5	143	GO:0043267	negative regulation of potassium ion transport
0.10419	1	193	GO:0042775	mitochondrial ATP synthesis coupled electron transport
0.10419	2	286	GO:0042532	negative regulation of tyrosine phosphorylation of STAT protein
0.10419	2	278	GO:0000012	single strand break repair
0.10419	1	70	GO:0034427	nuclear-transcribed mRNA catabolic process, exonucleolytic, 3'-5'
0.10419	2	143	GO:0034205	amyloid-beta formation
0.10419	1	69	GO:0030903	notochord development
0.10419	2	15	GO:0030321	transepithelial chloride transport
0.10419	6	210	GO:0001945	lymph vessel development
0.10419	6	85	GO:0030193	regulation of blood coagulation
0.10419	6	29	GO:0019372	lipoxygenase pathway
0.10419	2	244	GO:0001771	immunological synapse formation
0.10419	2	973	GO:0010863	positive regulation of phospholipase C activity
0.10419	1	113	GO:0010269	response to selenium ion
0.10419	2	437	GO:0010224	response to UV-B
0.10419	1	1018	GO:0009651	response to salt stress
0.10419	2	276	GO:0007191	adenylate cyclase-activating dopamine receptor signaling pathway
0.10419	2	190	GO:2000643	positive regulation of early endosome to late endosome transport
0.10419	3	646	GO:2000273	positive regulation of signaling receptor activity
0.10419	1	103	GO:0006107	oxaloacetate metabolic process
0.10419	1	425	GO:1902065	response to L-glutamate
0.10419	1	152	GO:1900222	negative regulation of amyloid-beta clearance
0.10419	1	396	GO:1900015	regulation of cytokine production involved in inflammatory response
0.103558	1	973	GO:0071392	cellular response to estradiol stimulus
0.103558	5	410	GO:0060337	type I interferon-mediated signaling pathway
0.103558	2	293	GO:0007032	endosome organization
0.102685	1	231	GO:0072583	clathrin-dependent endocytosis
0.102685	1	439	GO:0043278	response to morphine
0.102053	1	70	GO:0030148	sphingolipid biosynthetic process
0.10185	2	69	GO:0071468	cellular response to acidic pH
0.10185	1	38	GO:0070989	oxidative demethylation
0.10185	2	253	GO:0070528	protein kinase C signaling
0.10185	5	192	GO:0060402	calcium ion transport into cytosol
0.10185	1	450	GO:0055093	response to hyperoxia
0.10185	3	202	GO:0046849	bone remodeling
0.10185	1	83	GO:0046655	folic acid metabolic process
0.10185	6	288	GO:0034116	positive regulation of heterotypic cell-cell adhesion
0.10185	1	437	GO:0033554	cellular response to stress
0.10185	2	108	GO:0031293	membrane protein intracellular domain proteolysis
0.10185	1	172	GO:0030214	hyaluronan catabolic process
0.10185	1	320	GO:0010469	regulation of signaling receptor activity
0.10185	1	304	GO:0006515	protein quality control for misfolded or incompletely synthesized proteins
0.10185	1	278	GO:0000731	DNA synthesis involved in DNA repair
0.10185	1	375	GO:0006287	base-excision repair, gap-filling
0.10185	4	342	GO:1902808	positive regulation of cell cycle G1/S phase transition
0.100549	1	260	GO:0098869	cellular oxidant detoxification
0.100345	2	394	GO:0051281	positive regulation of release of sequestered calcium ion into cytosol
0.100345	1	314	GO:0045736	negative regulation of cyclin-dependent protein serine/threonine kinase activity
0.0997134	1	260	GO:0007052	mitotic spindle organization
0.0995104	4	973	GO:0060749	mammary gland alveolus development
0.0995104	1	462	GO:0051770	positive regulation of nitric-oxide synthase biosynthetic process
0.0995104	1	369	GO:0051604	protein maturation
0.0995104	1	215	GO:0050806	positive regulation of synaptic transmission
0.0995104	1	46	GO:0050778	positive regulation of immune response
0.0995104	2	198	GO:0045638	negative regulation of myeloid cell differentiation
0.0995104	3	252	GO:0032874	positive regulation of stress-activated MAPK cascade
0.0995104	1	475	GO:0010569	regulation of double-strand break repair via homologous recombination
0.0995104	1	278	GO:0009416	response to light stimulus
0.0995104	1	183	GO:0001556	oocyte maturation
0.0995104	2	209	GO:2000114	regulation of establishment of cell polarity
0.0995104	1	673	GO:0006111	regulation of gluconeogenesis
0.0995104	1	462	GO:1902236	negative regulation of endoplasmic reticulum stress-induced intrinsic apoptotic signaling pathway
0.0986381	1	67	GO:0098907	regulation of SA node cell action potential
0.0986381	1	190	GO:0003417	growth plate cartilage development
0.0986381	13	24	GO:0003357	noradrenergic neuron differentiation
0.0986381	6	44	GO:0003337	mesenchymal to epithelial transition involved in metanephros morphogenesis
0.0986381	1	803	GO:0003283	atrial septum development
0.0986381	2	171	GO:0086003	cardiac muscle cell contraction
0.0986381	1	62	GO:0071286	cellular response to magnesium ion
0.0986381	6	462	GO:0070997	neuron death
0.0986381	2	666	GO:0070842	aggresome assembly
0.0986381	6	246	GO:0003162	atrioventricular node development
0.0986381	1	333	GO:0070125	mitochondrial translational elongation
0.0986381	2	118	GO:0070072	vacuolar proton-transporting V-type ATPase complex assembly
0.0986381	1	223	GO:0003100	regulation of systemic arterial blood pressure by endothelin
0.0986381	3	73	GO:0061038	uterus morphogenesis
0.0986381	13	83	GO:0060836	lymphatic endothelial cell differentiation
0.0986381	13	117	GO:0002934	desmosome organization
0.0986381	1	89	GO:0060510	type II pneumocyte differentiation
0.0986381	2	505	GO:0060440	trachea formation
0.0986381	6	313	GO:0060397	growth hormone receptor signaling pathway via JAK-STAT
0.0986381	6	65	GO:0060372	regulation of atrial cardiac muscle cell membrane repolarization
0.0986381	1	88	GO:0060351	cartilage development involved in endochondral bone morphogenesis
0.0986381	13	210	GO:0051712	positive regulation of killing of cells of another organism
0.0986381	1	193	GO:0051583	dopamine uptake involved in synaptic transmission
0.0986381	1	219	GO:0051096	positive regulation of helicase activity
0.0986381	13	117	GO:0051005	negative regulation of lipoprotein lipase activity
0.0986381	13	152	GO:0002719	negative regulation of cytokine production involved in immune response
0.0986381	2	30	GO:0050881	musculoskeletal movement
0.0986381	2	192	GO:0048864	stem cell development
0.0986381	1	93	GO:0046689	response to mercury ion
0.0986381	1	64	GO:0046651	lymphocyte proliferation
0.0986381	13	210	GO:0046641	positive regulation of alpha-beta T cell proliferation
0.0986381	2	143	GO:0045910	negative regulation of DNA recombination
0.0986381	1	201	GO:0045822	negative regulation of heart contraction
0.0986381	6	52	GO:0045162	clustering of voltage-gated sodium channels
0.0986381	1	88	GO:0044691	tooth eruption
0.0986381	3	130	GO:0044648	histone H3-K4 dimethylation
0.0986381	4	32	GO:0042596	fear response
0.0986381	2	399	GO:0002327	immature B cell differentiation
0.0986381	5	413	GO:0042297	vocal learning
0.0986381	6	118	GO:0042048	olfactory behavior
0.0986381	2	505	GO:0035995	detection of muscle stretch
0.0986381	1	119	GO:0033292	T-tubule organization
0.0986381	2	399	GO:0033152	immunoglobulin V(D)J recombination
0.0986381	6	48	GO:0033085	negative regulation of T cell differentiation in thymus
0.0986381	2	132	GO:0032782	bile acid secretion
0.0986381	6	114	GO:0031581	hemidesmosome assembly
0.0986381	13	34	GO:0001936	regulation of endothelial cell proliferation
0.0986381	6	46	GO:0021978	telencephalon regionalization
0.0986381	1	342	GO:0021695	cerebellar cortex development
0.0986381	5	48	GO:0014816	skeletal muscle satellite cell differentiation
0.0986381	6	194	GO:0010644	cell communication by electrical coupling
0.0986381	13	97	GO:0010536	positive regulation of activation of Janus kinase activity
0.0986381	2	33	GO:0010172	embryonic body morphogenesis
0.0986381	1	57	GO:0008535	respiratory chain complex IV assembly
0.0986381	2	286	GO:0007143	female meiotic nuclear division
0.0986381	2	230	GO:0007100	mitotic centrosome separation
0.0986381	1	33	GO:0006777	Mo-molybdopterin cofactor biosynthetic process
0.0986381	2	32	GO:0006704	glucocorticoid biosynthetic process
0.0986381	1	25	GO:0006572	tyrosine catabolic process
0.0986381	1	45	GO:0006552	leucine catabolic process
0.0986381	13	186	GO:2001054	negative regulation of mesenchymal cell apoptotic process
0.0986381	1	78	GO:2000121	regulation of removal of superoxide radicals
0.0986381	1	141	GO:0006207	'de novo' pyrimidine nucleobase biosynthetic process
0.0986381	1	37	GO:1903546	protein localization to photoreceptor outer segment
0.0986381	1	946	GO:1902255	positive regulation of intrinsic apoptotic signaling pathway by p53 class mediator
0.0986381	1	72	GO:0006102	isocitrate metabolic process
0.0986381	1	510	GO:1901621	negative regulation of smoothened signaling pathway involved in dorsal/ventral neural tube patterning
0.0986381	2	449	GO:1901203	positive regulation of extracellular matrix assembly
0.0986381	1	35	GO:0006027	glycosaminoglycan catabolic process
0.0982092	1	620	GO:0032091	negative regulation of protein binding
0.0982092	1	891	GO:0016570	histone modification
0.0980056	1	510	GO:0051480	regulation of cytosolic calcium ion concentration
0.0980056	2	118	GO:0001916	positive regulation of T cell mediated cytotoxicity
0.0971702	1	93	GO:0097746	blood vessel diameter maintenance
0.0971702	1	350	GO:0051090	regulation of DNA-binding transcription factor activity
0.0971702	2	149	GO:0046856	phosphatidylinositol dephosphorylation
0.0971702	2	269	GO:0045921	positive regulation of exocytosis
0.0971702	2	1018	GO:0045815	transcription initiation-coupled chromatin remodeling
0.0971702	2	60	GO:0045332	phospholipid translocation
0.0971702	2	215	GO:0036092	phosphatidylinositol-3-phosphate biosynthetic process
0.0971702	1	42	GO:0019835	cytolysis
0.0971702	1	299	GO:0006939	smooth muscle contraction
0.0962984	2	189	GO:0005513	detection of calcium ion
0.0962984	2	198	GO:0003323	type B pancreatic cell development
0.0962984	6	117	GO:0090009	primitive streak formation
0.0962984	6	53	GO:0086011	membrane repolarization during action potential
0.0962984	6	152	GO:0072577	endothelial cell apoptotic process
0.0962984	2	246	GO:0072091	regulation of stem cell proliferation
0.0962984	4	192	GO:0070231	T cell apoptotic process
0.0962984	2	100	GO:0003139	secondary heart field specification
0.0962984	1	192	GO:0003014	renal system process
0.0962984	6	106	GO:0060445	branching involved in salivary gland morphogenesis
0.0962984	6	412	GO:0060396	growth hormone receptor signaling pathway
0.0962984	5	973	GO:0060068	vagina development
0.0962984	6	98	GO:0002827	positive regulation of T-helper 1 type immune response
0.0962984	2	1018	GO:0051974	negative regulation of telomerase activity
0.0962984	2	84	GO:0051967	negative regulation of synaptic transmission, glutamatergic
0.0962984	2	276	GO:0050909	sensory perception of taste
0.0962984	1	113	GO:0050665	hydrogen peroxide biosynthetic process
0.0962984	6	133	GO:0002675	positive regulation of acute inflammatory response
0.0962984	3	226	GO:0045778	positive regulation of ossification
0.0962984	2	98	GO:0043653	mitochondrial fragmentation involved in apoptotic process
0.0962984	2	108	GO:0043117	positive regulation of vascular permeability
0.0962984	1	56	GO:0036109	alpha-linolenic acid metabolic process
0.0962984	4	505	GO:0002089	lens morphogenesis in camera-type eye
0.0962984	1	149	GO:0033555	multicellular organismal response to stress
0.0962984	1	121	GO:0033089	positive regulation of T cell differentiation in thymus
0.0962984	6	201	GO:0032819	positive regulation of natural killer cell proliferation
0.0962984	1	171	GO:0032000	positive regulation of fatty acid beta-oxidation
0.0962984	1	394	GO:0031113	regulation of microtubule polymerization
0.0962984	1	112	GO:0031023	microtubule organizing center organization
0.0962984	2	143	GO:0021904	dorsal/ventral neural tube patterning
0.0962984	1	108	GO:0021794	thalamus development
0.0962984	1	71	GO:0021702	cerebellar Purkinje cell differentiation
0.0962984	2	399	GO:0016233	telomere capping
0.0962984	1	672	GO:0010907	positive regulation of glucose metabolic process
0.0962984	1	299	GO:0010739	positive regulation of protein kinase A signaling
0.0962984	6	278	GO:0010572	positive regulation of platelet activation
0.0962984	1	201	GO:0010248	establishment or maintenance of transmembrane electrochemical gradient
0.0962984	5	207	GO:0010225	response to UV-C
0.0962984	1	1018	GO:0010035	response to inorganic substance
0.0962984	13	23	GO:0009584	detection of visible light
0.0962984	2	34	GO:0008343	adult feeding behavior
0.0962984	2	317	GO:0007033	vacuole organization
0.0962984	2	39	GO:0006901	vesicle coating
0.0962984	2	131	GO:1990266	neutrophil migration
0.0962984	1	128	GO:1905820	positive regulation of chromosome separation
0.0962984	2	371	GO:1902807	negative regulation of cell cycle G1/S phase transition
0.0962984	1	1168	GO:1902260	negative regulation of delayed rectifier potassium channel activity
0.0956657	1	456	GO:0097009	energy homeostasis
0.0956657	2	585	GO:0000422	autophagy of mitochondrion
0.0956657	1	620	GO:0021762	substantia nigra development
0.0950336	1	585	GO:0000045	autophagosome assembly
0.0948299	1	960	GO:0002230	positive regulation of defense response to virus by host
0.0941618	4	167	GO:0051965	positive regulation of synapse assembly
0.0939585	6	315	GO:0099645	neurotransmitter receptor localization to postsynaptic specialization membrane
0.0939585	1	78	GO:0071397	cellular response to cholesterol
0.0939585	4	50	GO:0070593	dendrite self-avoidance
0.0939585	1	758	GO:0003016	respiratory system process
0.0939585	2	149	GO:0051896	regulation of protein kinase B signaling
0.0939585	1	94	GO:0051259	protein complex oligomerization
0.0939585	1	480	GO:0050862	positive regulation of T cell receptor signaling pathway
0.0939585	1	276	GO:0048545	response to steroid hormone
0.0939585	1	245	GO:0048148	behavioral response to cocaine
0.0939585	3	453	GO:0046426	negative regulation of receptor signaling pathway via JAK-STAT
0.0939585	2	620	GO:0045176	apical protein localization
0.0939585	1	201	GO:0036376	sodium ion export across plasma membrane
0.0939585	1	72	GO:0002098	tRNA wobble uridine modification
0.0939585	1	123	GO:0032700	negative regulation of interleukin-17 production
0.0939585	3	396	GO:0030278	regulation of ossification
0.0939585	2	946	GO:0015671	oxygen transport
0.0939585	2	276	GO:0007213	G protein-coupled acetylcholine receptor signaling pathway
0.0939585	1	184	GO:0007064	mitotic sister chromatid cohesion
0.0939585	2	399	GO:2001034	positive regulation of double-strand break repair via nonhomologous end joining
0.0939585	6	42	GO:1904862	inhibitory synapse assembly
0.0933257	1	430	GO:0045995	regulation of embryonic development
0.0924545	1	1018	GO:0048144	fibroblast proliferation
0.0924545	1	1168	GO:0043392	negative regulation of DNA binding
0.0916183	2	458	GO:0090201	negative regulation of release of cytochrome c from mitochondria
0.0916183	1	487	GO:0048821	erythrocyte development
0.0916183	1	137	GO:0046470	phosphatidylcholine metabolic process
0.0916183	2	394	GO:0045930	negative regulation of mitotic cell cycle
0.0916183	1	68	GO:0042759	long-chain fatty acid biosynthetic process
0.0916183	2	672	GO:0032211	negative regulation of telomere maintenance via telomerase
0.0916183	1	595	GO:0007250	activation of NF-kappaB-inducing kinase activity
0.0916183	1	137	GO:0006656	phosphatidylcholine biosynthetic process
0.0916183	2	2133	GO:2000406	positive regulation of T cell migration
0.0916183	1	197	GO:1904019	epithelial cell apoptotic process
0.0916183	1	304	GO:1903672	positive regulation of sprouting angiogenesis
0.0916183	1	412	GO:1903146	regulation of autophagy of mitochondrion
0.0916183	1	136	GO:1901379	regulation of potassium ion transmembrane transport
0.0909854	2	125	GO:1902017	regulation of cilium assembly
0.090782	4	152	GO:0097237	cellular response to toxic substance
0.090782	4	80	GO:0090521	podocyte cell migration
0.090782	13	50	GO:0090277	positive regulation of peptide hormone secretion
0.090782	6	98	GO:0003309	type B pancreatic cell differentiation
0.090782	3	299	GO:0071875	adrenergic receptor signaling pathway
0.090782	3	53	GO:0071420	cellular response to histamine
0.090782	2	2133	GO:0071287	cellular response to manganese ion
0.090782	1	192	GO:0070233	negative regulation of T cell apoptotic process
0.090782	2	287	GO:0070201	regulation of establishment of protein localization
0.090782	2	505	GO:0061154	endothelial tube morphogenesis
0.090782	6	104	GO:0060463	lung lobe morphogenesis
0.090782	2	87	GO:0060136	embryonic process involved in female pregnancy
0.090782	3	72	GO:0051838	cytolysis by host of symbiont cells
0.090782	2	946	GO:0051782	negative regulation of cell division
0.090782	1	401	GO:0051093	negative regulation of developmental process
0.090782	3	173	GO:0050996	positive regulation of lipid catabolic process
0.090782	6	106	GO:0050671	positive regulation of lymphocyte proliferation
0.090782	2	226	GO:0048806	genitalia development
0.090782	3	505	GO:0048664	neuron fate determination
0.090782	1	34	GO:0046033	AMP metabolic process
0.090782	5	230	GO:0045606	positive regulation of epidermal cell differentiation
0.090782	6	313	GO:0044321	response to leptin
0.090782	1	171	GO:0043457	regulation of cellular respiration
0.090782	6	103	GO:0043382	positive regulation of memory T cell differentiation
0.090782	2	293	GO:0043304	regulation of mast cell degranulation
0.090782	2	143	GO:0040011	locomotion
0.090782	1	210	GO:0002283	neutrophil activation involved in immune response
0.090782	1	139	GO:0036295	cellular response to increased oxygen levels
0.090782	2	293	GO:0035973	aggrephagy
0.090782	2	197	GO:0035878	nail development
0.090782	5	60	GO:0035137	hindlimb morphogenesis
0.090782	2	130	GO:0034551	mitochondrial respiratory chain complex III assembly
0.090782	6	392	GO:0034351	negative regulation of glial cell apoptotic process
0.090782	8	293	GO:0034136	negative regulation of toll-like receptor 2 signaling pathway
0.090782	6	192	GO:0033028	myeloid cell apoptotic process
0.090782	1	129	GO:0032964	collagen biosynthetic process
0.090782	6	282	GO:0032927	positive regulation of activin receptor signaling pathway
0.090782	6	164	GO:0032747	positive regulation of interleukin-23 production
0.090782	6	103	GO:0001960	negative regulation of cytokine-mediated signaling pathway
0.090782	2	240	GO:0030240	skeletal muscle thin filament assembly
0.090782	2	113	GO:0010886	positive regulation of cholesterol storage
0.090782	2	242	GO:0010626	negative regulation of Schwann cell proliferation
0.090782	2	117	GO:0010518	positive regulation of phospholipase activity
0.090782	4	505	GO:0009950	dorsal/ventral axis specification
0.090782	2	55	GO:0009437	carnitine metabolic process
0.090782	1	52	GO:0007530	sex determination
0.090782	6	863	GO:0007435	salivary gland morphogenesis
0.090782	13	278	GO:0001542	ovulation from ovarian follicle
0.090782	1	162	GO:0006527	arginine catabolic process
0.090782	1	254	GO:1990414	replication-born double-strand break repair via sister chromatid exchange
0.090782	1	140	GO:1905920	positive regulation of CoA-transferase activity
0.090782	6	458	GO:1903721	positive regulation of I-kappaB phosphorylation
0.090782	13	56	GO:1903659	regulation of complement-dependent cytotoxicity
0.090782	1	56	GO:0006166	purine ribonucleoside salvage
0.090782	4	505	GO:0000578	embryonic axis specification
0.090782	1	28	GO:0006012	galactose metabolic process
0.090782	2	231	GO:0150093	amyloid-beta clearance by transcytosis
0.0901147	1	672	GO:0031295	T cell costimulation
0.0901147	2	462	GO:2000300	regulation of synaptic vesicle exocytosis
0.089278	1	69	GO:0051453	regulation of intracellular pH
0.089278	2	132	GO:0044782	cilium organization
0.089278	2	446	GO:0001954	positive regulation of cell-matrix adhesion
0.089278	2	140	GO:0019934	cGMP-mediated signaling
0.089278	1	278	GO:0010906	regulation of glucose metabolic process
0.0884079	3	453	GO:0097062	dendritic spine maintenance
0.0884079	4	227	GO:0090136	epithelial cell-cell adhesion
0.0884079	5	90	GO:0071679	commissural neuron axon guidance
0.0884079	4	93	GO:0051926	negative regulation of calcium ion transport
0.0884079	2	803	GO:0051149	positive regulation of muscle cell differentiation
0.0884079	3	394	GO:0045580	regulation of T cell differentiation
0.0884079	1	140	GO:0044794	positive regulation by host of viral process
0.0884079	6	63	GO:0043950	positive regulation of cAMP-mediated signaling
0.0884079	3	646	GO:0043922	negative regulation by host of viral transcription
0.0884079	1	143	GO:0042982	amyloid precursor protein metabolic process
0.0884079	2	299	GO:0040015	negative regulation of multicellular organism growth
0.0884079	13	100	GO:0002221	pattern recognition receptor signaling pathway
0.0884079	1	634	GO:0035067	negative regulation of histone acetylation
0.0884079	2	46	GO:0034058	endosomal vesicle fusion
0.0884079	6	449	GO:0033689	negative regulation of osteoblast proliferation
0.0884079	1	63	GO:0002087	regulation of respiratory gaseous exchange by nervous system process
0.0884079	1	210	GO:0019370	leukotriene biosynthetic process
0.0884079	2	1018	GO:0010666	positive regulation of cardiac muscle cell apoptotic process
0.0884079	2	280	GO:0010631	epithelial cell migration
0.0884079	2	280	GO:0010614	negative regulation of cardiac muscle hypertrophy
0.0884079	1	240	GO:0010226	response to lithium ion
0.0884079	1	36	GO:0009313	oligosaccharide catabolic process
0.0884079	5	634	GO:0009048	dosage compensation by inactivation of X chromosome
0.0884079	1	205	GO:0008090	retrograde axonal transport
0.0884079	2	1018	GO:0006983	ER overload response
0.0884079	2	223	GO:2000672	negative regulation of motor neuron apoptotic process
0.0884079	1	595	GO:1904996	positive regulation of leukocyte adhesion to vascular endothelial cell
0.0884079	1	85	GO:1901385	regulation of voltage-gated calcium channel activity
0.0884079	6	2133	GO:1900272	negative regulation of long-term synaptic potentiation
0.0877746	2	313	GO:0032870	cellular response to hormone stimulus
0.0869376	2	449	GO:0051894	positive regulation of focal adhesion assembly
0.0869376	3	672	GO:0048010	vascular endothelial growth factor receptor signaling pathway
0.0869376	2	276	GO:0046329	negative regulation of JNK cascade
0.0869376	1	456	GO:0007141	male meiosis I
0.0863043	1	510	GO:0016241	regulation of macroautophagy
0.0860678	3	384	GO:0090051	negative regulation of cell migration involved in sprouting angiogenesis
0.0860678	1	1018	GO:0070266	necroptotic process
0.0860678	2	1018	GO:0000423	mitophagy
0.0860678	1	309	GO:0055089	fatty acid homeostasis
0.0860678	1	595	GO:0002755	MyD88-dependent toll-like receptor signaling pathway
0.0860678	2	891	GO:0051298	centrosome duplication
0.0860678	6	309	GO:0050995	negative regulation of lipid catabolic process
0.0860678	1	155	GO:0045859	regulation of protein kinase activity
0.0860678	1	246	GO:0045618	positive regulation of keratinocyte differentiation
0.0860678	1	130	GO:0033280	response to vitamin D
0.0860678	1	189	GO:0010880	regulation of release of sequestered calcium ion into cytosol by sarcoplasmic reticulum
0.0860678	1	810	GO:0001702	gastrulation with mouth forming second
0.0860678	1	320	GO:0008631	intrinsic apoptotic signaling pathway in response to oxidative stress
0.0860678	2	173	GO:0001508	action potential
0.0860678	1	634	GO:2000001	regulation of DNA damage checkpoint
0.0860678	2	589	GO:1900034	regulation of cellular response to heat
0.0860678	2	394	GO:1900006	positive regulation of dendrite development
0.0852307	6	155	GO:0098880	maintenance of postsynaptic specialization structure
0.0852307	6	37	GO:0003413	chondrocyte differentiation involved in endochondral bone morphogenesis
0.0852307	8	60	GO:0098535	de novo centriole assembly involved in multi-ciliated epithelial cell differentiation
0.0852307	5	35	GO:0097402	neuroblast migration
0.0852307	6	215	GO:0097120	receptor localization to synapse
0.0852307	6	140	GO:0097114	NMDA glutamate receptor clustering
0.0852307	4	206	GO:0090402	oncogene-induced cell senescence
0.0852307	1	140	GO:0090205	positive regulation of cholesterol metabolic process
0.0852307	13	73	GO:0086016	AV node cell action potential
0.0852307	13	313	GO:0072538	T-helper 17 type immune response
0.0852307	8	47	GO:0072218	metanephric ascending thin limb development
0.0852307	6	40	GO:0072189	ureter development
0.0852307	13	24	GO:0003228	atrial cardiac muscle tissue development
0.0852307	4	634	GO:0071681	cellular response to indole-3-methanol
0.0852307	13	184	GO:0071621	granulocyte chemotaxis
0.0852307	1	24	GO:0071529	cementum mineralization
0.0852307	2	293	GO:0070668	positive regulation of mast cell proliferation
0.0852307	2	140	GO:0070662	mast cell proliferation
0.0852307	6	137	GO:0070508	cholesterol import
0.0852307	13	269	GO:0070175	positive regulation of enamel mineralization
0.0852307	2	125	GO:0061739	protein lipidation involved in autophagosome assembly
0.0852307	5	287	GO:0061734	parkin-mediated stimulation of mitophagy in response to mitochondrial depolarization
0.0852307	6	152	GO:0061044	negative regulation of vascular wound healing
0.0852307	6	280	GO:0060956	endocardial cell differentiation
0.0852307	13	60	GO:0060914	heart formation
[truncated: 10,537 more rows]
