# Supplementary material for: MENDELSEEK: An algorithm that predicts mendelian genes and elucidates what makes them special
Source: PLoS Comput Biol. 2026 Feb 17;22(2):e1013992. doi: 10.1371/journal.pcbi.1013992 (PMC12956125; doi:10.1371/journal.pcbi.1013992)
Supplement: S2 Table — (XLSX) [file pcbi.1013992.s002.xlsx]

## Sheet: Table S2
Table S2: List of Reactome pathway z-socres of Mann–Whitney U tests and their minimal LCA, maximal number of PPIs
z-score	minimal LCA	maximal PPIs	pathway ID	name
10.4158	1	2458	REACT:R-HSA-1430728	Metabolism
8.14437	1	387	KEGG:hsa01100	Metabolic pathways
5.72167	1	2133	REACT:R-HSA-162582	Signal Transduction
5.42623	1	2133	REACT:R-HSA-168256	Immune System
4.20323	1	2133	REACT:R-HSA-168249	Innate Immune System
4.15737	1	2133	REACT:R-HSA-1643685	Disease
3.87904	1	2133	REACT:R-HSA-392499	Metabolism of proteins
3.78111	1	1196	REACT:R-HSA-1266738	Developmental Biology
3.68949	1	1108	KEGG:hsa05200	Pathways in cancer
3.29657	1	666	REACT:R-HSA-382551	Transmembrane transport of small molecules
3.1973	1	1196	REACT:R-HSA-1280215	Cytokine Signaling in Immune system
2.91305	1	2458	REACT:R-HSA-556833	Metabolism of lipids and lipoproteins
2.88571	1	2133	REACT:R-HSA-109582	Hemostasis
2.67874	1	1196	REACT:R-HSA-422475	Axon guidance
2.37151	1	1108	KEGG:hsa04151	PI3K-Akt signaling pathway
2.33924	1	1196	REACT:R-HSA-449147	Signaling by Interleukins
2.29071	1	895	REACT:R-HSA-1474244	Extracellular matrix organization
2.18337	1	1640	REACT:R-HSA-597592	Post-translational protein modification
2.13523	1	666	REACT:R-HSA-71291	Metabolism of amino acids and derivatives
2.1184	1	1196	REACT:R-HSA-166520	Signalling by NGF
2.03009	1	2133	REACT:R-HSA-5653656	Vesicle-mediated transport
1.98597	1	1196	REACT:R-HSA-186797	Signaling by PDGF
1.95204	1	803	REACT:R-HSA-112316	Neuronal System
1.9134	1	666	REACT:R-HSA-71387	Metabolism of carbohydrates
1.88365	1	1196	REACT:R-HSA-187037	NGF signalling via TRKA from the plasma membrane
1.88174	1	1108	REACT:R-HSA-5663202	Diseases of signal transduction
1.8731	1	1196	REACT:R-HSA-2424491	DAP12 signaling
1.86638	1	1196	REACT:R-HSA-2172127	DAP12 interactions
1.84807	1	1196	REACT:R-HSA-2454202	Fc epsilon receptor (FCERI) signaling
1.83943	1	1196	REACT:R-HSA-177929	Signaling by EGFR
1.78538	1	1196	REACT:R-HSA-1280218	Adaptive Immune System
1.76663	1	1196	REACT:R-HSA-186763	Downstream signal transduction
1.76127	1	1108	KEGG:hsa05205	Proteoglycans in cancer
1.73105	1	1196	REACT:R-HSA-194138	Signaling by VEGF
1.72818	1	1196	REACT:R-HSA-4420097	VEGFA-VEGFR2 Pathway
1.69713	1	510	REACT:R-HSA-397014	Muscle contraction
1.68646	1	1196	REACT:R-HSA-1433557	Signaling by SCF-KIT
1.67634	1	1196	REACT:R-HSA-375165	NCAM signaling for neurite out-growth
1.67205	1	2133	REACT:R-HSA-199991	Membrane Trafficking
1.66093	1	2133	REACT:R-HSA-76002	Platelet activation signaling and aggregation
1.65889	1	803	REACT:R-HSA-112315	Transmission across Chemical Synapses
1.63865	1	1168	REACT:R-HSA-1640170	Cell Cycle
1.62507	1	2133	REACT:R-HSA-372790	Signaling by GPCR
1.58815	1	1018	KEGG:hsa05166	HTLV-I infection
1.58198	1	1196	REACT:R-HSA-5683057	MAPK family signaling cascades
1.53001	1	589	KEGG:hsa04024	cAMP signaling pathway
1.52774	1	1108	KEGG:hsa04510	Focal adhesion
1.52122	1	180	REACT:R-HSA-1428517	The citric acid (TCA) cycle and respiratory electron transport
1.50838	2	1108	KEGG:hsa04014	Ras signaling pathway
1.50287	1	2133	REACT:R-HSA-881907	Gastrin-CREB signalling pathway via PKC and MAPK
1.49116	1	1196	REACT:R-HSA-74752	Signaling by Insulin receptor
1.48174	1	1108	KEGG:hsa05206	MicroRNAs in cancer
1.47947	1	2133	KEGG:hsa05010	Alzheimer's disease
1.47386	1	1196	REACT:R-HSA-2404192	Signaling by Type 1 Insulin-like Growth Factor 1 Receptor (IGF1R)
1.471	1	960	REACT:R-HSA-5617833	Cilium Assembly
1.45267	1	1196	REACT:R-HSA-2428928	IRS-related events triggered by IGF1R
1.45267	1	1196	REACT:R-HSA-2428924	IGF1R signaling cascade
1.44445	2	1108	KEGG:hsa04010	MAPK signaling pathway
1.43191	1	1196	REACT:R-HSA-8853659	RET signaling
1.43191	1	1196	REACT:R-HSA-512988	Interleukin-3 5 and GM-CSF signaling
1.42371	1	2458	REACT:R-HSA-1852241	Organelle biogenesis and maintenance
1.39042	2	863	KEGG:hsa04015	Rap1 signaling pathway
1.38056	1	1196	REACT:R-HSA-74751	Insulin receptor signalling cascade
1.37807	1	1196	REACT:R-HSA-451927	Interleukin-2 signaling
1.36736	1	1196	REACT:R-HSA-112399	IRS-mediated signalling
1.35622	1	1196	REACT:R-HSA-5684996	MAPK1/MAPK3 signaling
1.3546	1	1196	REACT:R-HSA-2871796	FCERI mediated MAPK activation
1.34499	1	666	REACT:R-HSA-446203	Asparagine N-linked glycosylation
1.33224	1	1196	REACT:R-HSA-2586552	Signaling by Leptin
1.32996	1	1196	REACT:R-HSA-5218921	VEGFR2 mediated cell proliferation
1.32323	1	140	REACT:R-HSA-196854	Metabolism of vitamins and cofactors
1.31722	1	1108	REACT:R-HSA-983705	Signaling by the B Cell Receptor (BCR)
1.31675	1	1196	REACT:R-HSA-912526	Interleukin receptor SHC signaling
1.31104	1	1196	REACT:R-HSA-169893	Prolonged ERK activation events
1.30644	1	304	KEGG:hsa01200	Carbon metabolism
1.30533	1	1196	REACT:R-HSA-187706	Signalling to p38 via RIT and RIN
1.30533	1	1196	REACT:R-HSA-170984	ARMS-mediated activation
1.29783	1	1196	REACT:R-HSA-170968	Frs2-mediated activation
1.29012	1	2458	KEGG:hsa05016	Huntington's disease
1.28641	1	260	REACT:R-HSA-425407	SLC-mediated transmembrane transport
1.28252	1	1196	REACT:R-HSA-187687	Signalling to ERKs
1.27268	1	231	KEGG:hsa04142	Lysosome
1.26647	1	1108	KEGG:hsa05224	Breast cancer
1.25492	1	595	KEGG:hsa05142	Chagas disease (American trypanosomiasis)
1.25038	1	1196	REACT:R-HSA-167044	Signalling to RAS
1.24923	1	1196	REACT:R-HSA-180336	SHC1 events in EGFR signaling
1.24923	1	1196	REACT:R-HSA-179812	GRB2 events in EGFR signaling
1.24923	1	1196	REACT:R-HSA-112412	SOS-mediated signalling
1.24923	1	1196	REACT:R-HSA-5673001	RAF/MAP kinase cascade
1.23421	2	895	KEGG:hsa04810	Regulation of actin cytoskeleton
1.21561	1	1108	KEGG:hsa05161	Hepatitis B
1.21332	1	458	KEGG:hsa04932	Non-alcoholic fatty liver disease (NAFLD)
1.20239	1	510	KEGG:hsa04261	Adrenergic signaling in cardiomyocytes
1.18738	1	1018	KEGG:hsa04919	Thyroid hormone signaling pathway
1.18347	2	1108	KEGG:hsa04550	Signaling pathways regulating pluripotency of stem cells
1.17319	2	803	REACT:R-HSA-112314	Neurotransmitter Receptor Binding And Downstream Transmission In The Postsynaptic Cell
1.14492	1	1018	REACT:R-HSA-69278	Cell Cycle Mitotic
1.14333	1	1108	KEGG:hsa04380	Osteoclast differentiation
1.13391	1	666	REACT:R-HSA-983712	Ion channel transport
1.1329	1	895	KEGG:hsa04933	AGE-RAGE signaling pathway in diabetic complications
1.12686	1	458	KEGG:hsa04022	cGMP-PKG signaling pathway
1.10897	1	180	REACT:R-HSA-163200	Respiratory electron transport ATP synthesis by chemiosmotic coupling and heat production by uncoupling proteins.
1.10438	1	510	KEGG:hsa04725	Cholinergic synapse
1.09803	1	180	REACT:R-HSA-611105	Respiratory electron transport
1.09021	2	1018	KEGG:hsa05162	Measles
1.08654	1	995	REACT:R-HSA-6798695	Neutrophil degranulation
1.06899	1	510	REACT:R-HSA-5576891	Cardiac conduction
1.06831	1	672	KEGG:hsa04611	Platelet activation
1.06086	1	895	KEGG:hsa05146	Amoebiasis
1.0566	1	863	KEGG:hsa04020	Calcium signaling pathway
1.04991	1	620	KEGG:hsa05414	Dilated cardiomyopathy
1.03698	1	1018	KEGG:hsa05202	Transcriptional misregulation in cancer
1.02937	1	863	KEGG:hsa04066	HIF-1 signaling pathway
1.01451	1	682	KEGG:hsa05145	Toxoplasmosis
1.01295	6	863	KEGG:hsa04060	Cytokine-cytokine receptor interaction
1.00938	1	129	REACT:R-HSA-1474290	Collagen formation
1.00459	1	1108	REACT:R-HSA-1168372	Downstream signaling events of B Cell Receptor (BCR)
0.994674	1	2458	KEGG:hsa04371	Apelin signaling pathway
0.994329	1	1018	KEGG:hsa05169	Epstein-Barr virus infection
0.986922	2	589	KEGG:hsa04916	Melanogenesis
0.971326	1	672	KEGG:hsa05152	Tuberculosis
0.966731	1	1018	KEGG:hsa05168	Herpes simplex infection
0.96463	2	1108	KEGG:hsa04540	Gap junction
0.961269	1	174	KEGG:hsa04610	Complement and coagulation cascades
0.950697	1	1196	REACT:R-HSA-195721	Signaling by Wnt
0.941257	1	510	KEGG:hsa05012	Parkinson's disease
0.93506	1	620	KEGG:hsa04145	Phagosome
0.933837	2	1108	KEGG:hsa04660	T cell receptor signaling pathway
0.932218	1	1018	REACT:R-HSA-3700989	Transcriptional Regulation by TP53
0.921819	1	620	KEGG:hsa05410	Hypertrophic cardiomyopathy (HCM)
0.919677	1	1108	REACT:R-HSA-198203	PI3K/AKT activation
0.909254	2	510	KEGG:hsa04713	Circadian entrainment
0.904103	1	510	KEGG:hsa04728	Dopaminergic synapse
0.900389	1	1108	KEGG:hsa05203	Viral carcinogenesis
0.896144	1	1108	REACT:R-HSA-2730905	Role of LAT2/NTAL/LAB on calcium mobilization
0.893841	2	1108	KEGG:hsa05160	Hepatitis C
0.889235	1	1018	KEGG:hsa04310	Wnt signaling pathway
0.889068	1	995	KEGG:hsa04659	Th17 cell differentiation
0.888187	1	1108	KEGG:hsa04068	FoxO signaling pathway
0.885719	1	1108	KEGG:hsa01522	Endocrine resistance
0.883415	1	863	REACT:R-HSA-373760	L1CAM interactions
0.881993	2	1108	KEGG:hsa04630	Jak-STAT signaling pathway
0.879207	1	233	KEGG:hsa00970	Aminoacyl-tRNA biosynthesis
0.876501	1	113	REACT:R-HSA-196849	Metabolism of water-soluble vitamins and cofactors
0.871018	1	863	KEGG:hsa04921	Oxytocin signaling pathway
0.866078	1	666	REACT:R-HSA-70326	Glucose metabolism
0.861304	1	1108	REACT:R-HSA-180292	GAB1 signalosome
0.859	1	2133	REACT:R-HSA-76005	Response to elevated platelet cytosolic Ca2+
0.857085	2	1018	KEGG:hsa05218	Melanoma
0.855978	1	1108	REACT:R-HSA-1257604	PIP3 activates AKT signaling
0.850881	1	384	REACT:R-HSA-2187338	Visual phototransduction
0.849611	1	510	REACT:R-HSA-163685	Integration of energy metabolism
0.848742	1	1018	KEGG:hsa04210	Apoptosis
0.842212	1	895	KEGG:hsa04512	ECM-receptor interaction
0.841496	2	1108	KEGG:hsa05220	Chronic myeloid leukemia
0.84007	1	2133	REACT:R-HSA-114608	Platelet degranulation
0.838157	1	1018	KEGG:hsa05230	Central carbon metabolism in cancer
0.836414	1	233	REACT:R-HSA-379724	tRNA Aminoacylation
0.835637	1	682	KEGG:hsa05164	Influenza A
0.834259	1	510	KEGG:hsa04911	Insulin secretion
0.833153	1	1108	KEGG:hsa04910	Insulin signaling pathway
0.827338	1	1108	KEGG:hsa04915	Estrogen signaling pathway
0.823076	2	1108	KEGG:hsa04062	Chemokine signaling pathway
0.821842	1	1108	REACT:R-HSA-5663205	Infectious disease
0.820417	1	2133	KEGG:hsa04726	Serotonergic synapse
0.818667	1	1108	KEGG:hsa05215	Prostate cancer
0.815331	1	1108	KEGG:hsa01521	EGFR tyrosine kinase inhibitor resistance
0.804745	1	1640	REACT:R-HSA-73894	DNA Repair
0.802207	1	180	KEGG:hsa00190	Oxidative phosphorylation
0.801653	1	1108	KEGG:hsa04072	Phospholipase D signaling pathway
0.789088	1	1108	KEGG:hsa04150	mTOR signaling pathway
0.787729	1	1018	KEGG:hsa05212	Pancreatic cancer
0.784855	1	680	KEGG:hsa04064	NF-kappa B signaling pathway
0.7844	1	114	REACT:R-HSA-2022090	Assembly of collagen fibrils and other multimeric structures
0.781139	2	946	KEGG:hsa04390	Hippo signaling pathway
0.78035	1	233	KEGG:hsa_M00359	Aminoacyl-tRNA biosynthesis eukaryotes
0.773016	2	680	KEGG:hsa04670	Leukocyte transendothelial migration
0.771267	2	1108	REACT:R-HSA-199418	Negative regulation of the PI3K/AKT network
0.766648	1	589	KEGG:hsa04922	Glucagon signaling pathway
0.765091	1	863	KEGG:hsa04144	Endocytosis
0.762759	1	1860	KEGG:hsa04152	AMPK signaling pathway
0.758874	1	1640	KEGG:hsa05418	Fluid shear stress and atherosclerosis
0.756955	2	510	KEGG:hsa04925	Aldosterone synthesis and secretion
0.756012	1	995	KEGG:hsa04621	NOD-like receptor signaling pathway
0.754081	1	510	KEGG:hsa04724	Glutamatergic synapse
0.753915	2	620	KEGG:hsa05412	Arrhythmogenic right ventricular cardiomyopathy (ARVC)
0.745969	1	304	KEGG:hsa01230	Biosynthesis of amino acids
0.739604	1	1018	KEGG:hsa05210	Colorectal cancer
0.739034	1	1018	KEGG:hsa05222	Small cell lung cancer
0.739034	2	1108	REACT:R-HSA-6811558	PI5P PP2A and IER3 Regulate PI3K/AKT Signaling
0.737292	1	129	REACT:R-HSA-1650814	Collagen biosynthesis and modifying enzymes
0.735145	1	510	REACT:R-HSA-73923	Lipid digestion mobilization and transport
0.732455	1	387	KEGG:hsa00230	Purine metabolism
0.728777	2	472	KEGG:hsa04658	Th1 and Th2 cell differentiation
0.727768	1	201	KEGG:hsa04260	Cardiac muscle contraction
0.725456	1	162	KEGG:hsa04146	Peroxisome
0.724722	2	510	REACT:R-HSA-174824	Lipoprotein metabolism
0.718356	2	392	KEGG:hsa04730	Long-term depression
0.716619	1	472	KEGG:hsa05340	Primary immunodeficiency
0.715201	1	1108	REACT:R-HSA-2219528	PI3K/AKT Signaling in Cancer
0.712322	1	1018	KEGG:hsa04071	Sphingolipid signaling pathway
0.711315	1	1018	REACT:R-HSA-6785807	Interleukin-4 and 13 signaling
0.707059	1	1168	REACT:R-HSA-913531	Interferon Signaling
0.700322	1	1640	REACT:R-HSA-3108232	SUMO E3 ligases SUMOylate target proteins
0.697842	1	510	KEGG:hsa04976	Bile secretion
0.69727	1	960	REACT:R-HSA-5620912	Anchoring of the basal body to the plasma membrane
0.693954	2	1108	KEGG:hsa04912	GnRH signaling pathway
0.686847	2	1108	KEGG:hsa05214	Glioma
0.6847	2	595	KEGG:hsa04620	Toll-like receptor signaling pathway
0.683874	1	322	REACT:R-HSA-199977	ER to Golgi Anterograde Transport
0.682129	1	1640	REACT:R-HSA-2990846	SUMOylation
0.681562	1	1196	REACT:R-HSA-5358351	Signaling by Hedgehog
0.680644	1	510	KEGG:hsa04970	Salivary secretion
0.678905	1	510	KEGG:hsa04924	Renin secretion
0.677332	1	510	REACT:R-HSA-422356	Regulation of insulin secretion
0.674275	2	1108	KEGG:hsa04662	B cell receptor signaling pathway
0.671133	1	510	KEGG:hsa04723	Retrograde endocannabinoid signaling
0.663025	1	1108	KEGG:hsa05211	Renal cell carcinoma
0.661877	2	1108	KEGG:hsa04722	Neurotrophin signaling pathway
0.661704	1	510	REACT:R-HSA-111885	Opioid Signalling
0.656825	1	201	KEGG:hsa04974	Protein digestion and absorption
0.654343	1	1108	KEGG:hsa05221	Acute myeloid leukemia
0.649133	1	672	KEGG:hsa04727	GABAergic synapse
0.649133	1	1018	KEGG:hsa04211	Longevity regulating pathway
0.641773	3	1108	REACT:R-HSA-2219530	Constitutive Signaling by Aberrant PI3K in Cancer
0.637141	1	620	KEGG:hsa04971	Gastric acid secretion
0.635406	2	1108	KEGG:hsa05213	Endometrial cancer
0.632103	1	666	REACT:R-HSA-5668914	Diseases of metabolism
0.631693	1	458	KEGG:hsa04931	Insulin resistance
0.630551	1	322	REACT:R-HSA-948021	Transport to the Golgi and subsequent modification
0.623585	1	1108	KEGG:hsa04917	Prolactin signaling pathway
0.621851	1	94	KEGG:hsa00280	Valine leucine and isoleucine degradation
0.620518	2	589	KEGG:hsa04720	Long-term potentiation
0.620114	2	1108	KEGG:hsa04650	Natural killer cell mediated cytotoxicity
0.618554	1	1018	REACT:R-HSA-983231	Factors involved in megakaryocyte development and platelet production
0.615883	1	863	KEGG:hsa04520	Adherens junction
0.611193	2	510	KEGG:hsa04270	Vascular smooth muscle contraction
0.610515	1	1860	REACT:R-HSA-74160	Gene Expression
0.610438	1	303	REACT:R-HSA-1474228	Degradation of the extracellular matrix
0.607947	1	510	KEGG:hsa04918	Thyroid hormone synthesis
0.606383	1	666	REACT:R-HSA-2672351	Stimuli-sensing channels
0.593643	2	1108	KEGG:hsa05223	Non-small cell lung cancer
0.588407	1	299	KEGG:hsa04080	Neuroactive ligand-receptor interaction
0.582635	1	510	KEGG:hsa04923	Regulation of lipolysis in adipocytes
0.582635	1	238	REACT:R-HSA-3000178	ECM proteoglycans
0.577193	1	458	KEGG:hsa04666	Fc gamma R-mediated phagocytosis
0.575634	1	243	REACT:R-HSA-72306	tRNA processing
0.568101	1	666	REACT:R-HSA-3858494	Beta-catenin independent WNT signaling
0.56445	1	342	KEGG:hsa00310	Lysine degradation
0.562891	1	58	REACT:R-HSA-446193	Biosynthesis of the N-glycan precursor (dolichol lipid-linked oligosaccharide LLO) and transfer to a nascent protein
0.562131	4	449	KEGG:hsa05321	Inflammatory bowel disease (IBD)
0.561159	1	180	REACT:R-HSA-6799198	Complex I biogenesis
0.559431	1	137	REACT:R-HSA-445095	Interaction between L1 and Ankyrins
0.559406	2	1108	REACT:R-HSA-1500931	Cell-Cell communication
0.558252	1	1108	KEGG:hsa04012	ErbB signaling pathway
0.55188	1	304	KEGG:hsa00010	Glycolysis / Gluconeogenesis
0.551664	1	672	KEGG:hsa04530	Tight junction
0.549389	1	393	REACT:R-HSA-390522	Striated Muscle Contraction
0.545683	1	384	KEGG:hsa04972	Pancreatic secretion
0.544541	1	168	REACT:R-HSA-166658	Complement cascade
0.543363	1	1108	KEGG:hsa05231	Choline metabolism in cancer
0.542394	1	1018	REACT:R-HSA-5628897	TP53 Regulates Metabolic Genes
0.539675	1	2133	REACT:R-HSA-168898	Toll-Like Receptors Cascades
0.53931	1	1640	REACT:R-HSA-3108214	SUMOylation of DNA damage response and repair proteins
0.536816	1	510	REACT:R-HSA-112040	G-protein mediated events
0.536022	1	472	KEGG:hsa04920	Adipocytokine signaling pathway
0.529061	1	946	KEGG:hsa04350	TGF-beta signaling pathway
0.522098	4	536	KEGG:hsa04640	Hematopoietic cell lineage
0.520959	1	412	KEGG:hsa04930	Type II diabetes mellitus
0.520546	2	680	KEGG:hsa04668	TNF signaling pathway
0.515354	1	510	REACT:R-HSA-112043	PLC beta mediated events
0.515354	3	384	REACT:R-HSA-3000171	Non-integrin membrane-ECM interactions
0.514169	1	2458	REACT:R-HSA-535734	Fatty acid triacylglycerol and ketone body metabolism
0.513207	1	1108	REACT:R-HSA-2029480	Fcgamma receptor (FCGR) dependent phagocytosis
0.512034	1	735	REACT:R-HSA-5621481	C-type lectin receptors (CLRs)
0.51071	2	1108	REACT:R-HSA-5654736	Signaling by FGFR1
0.508565	2	672	KEGG:hsa04750	Inflammatory mediator regulation of TRP channels
0.503922	1	735	REACT:R-HSA-5610787	Hedgehog 'off' state
0.502191	1	960	REACT:R-HSA-380287	Centrosome maturation
0.502191	1	960	REACT:R-HSA-380270	Recruitment of mitotic centrosome proteins and complexes
0.499693	1	88	REACT:R-HSA-8948216	Collagen chain trimerization
0.499098	1	960	REACT:R-HSA-8854518	AURKA Activation by TPX2
0.497731	1	1018	KEGG:hsa04110	Cell cycle
0.49737	1	180	REACT:R-HSA-71406	Pyruvate metabolism and Citric Acid (TCA) cycle
0.49737	1	510	REACT:R-HSA-5578775	Ion homeostasis
0.495225	2	510	KEGG:hsa05032	Morphine addiction
0.493495	1	863	KEGG:hsa05120	Epithelial cell signaling in Helicobacter pylori infection
0.493495	1	895	REACT:R-HSA-216083	Integrin cell surface interactions
0.493321	1	103	KEGG:hsa00020	Citrate cycle (TCA cycle)
0.492903	1	276	REACT:R-HSA-1296071	Potassium Channels
0.491172	2	595	KEGG:hsa05140	Leishmaniasis
0.490958	1	672	KEGG:hsa04360	Axon guidance
0.489622	1	1108	REACT:R-HSA-190236	Signaling by FGFR
0.4873	1	182	REACT:R-HSA-15869	Metabolism of nucleotides
0.48343	1	172	REACT:R-HSA-1630316	Glycosaminoglycan metabolism
0.479197	2	1018	KEGG:hsa05217	Basal cell carcinoma
0.478975	1	1018	REACT:R-HSA-5633007	Regulation of TP53 Activity
0.478424	2	189	REACT:R-HSA-5576892	Phase 0 - rapid depolarisation
0.477136	1	1108	REACT:R-HSA-194315	Signaling by Rho GTPases
0.476873	2	895	REACT:R-HSA-6802952	Signaling by BRAF and RAF fusions
0.475921	6	680	KEGG:hsa05144	Malaria
0.471274	1	620	KEGG:hsa05416	Viral myocarditis
0.468355	1	960	REACT:R-HSA-2565942	Regulation of PLK1 Activity at G2/M Transition
0.468176	1	140	REACT:R-HSA-6806667	Metabolism of fat-soluble vitamins
0.468146	1	995	REACT:R-HSA-211859	Biological oxidations
0.467225	2	510	REACT:R-HSA-442755	Activation of NMDA receptor upon glutamate binding and postsynaptic events
0.464303	2	895	KEGG:hsa05100	Bacterial invasion of epithelial cells
0.464303	1	960	REACT:R-HSA-380284	Loss of proteins required for interphase microtubule organization from the centrosome
0.464303	1	960	REACT:R-HSA-380259	Loss of Nlp from mitotic centrosomes
0.463352	2	505	REACT:R-HSA-4086398	Ca2+ pathway
0.461979	1	895	REACT:R-HSA-6802957	Oncogenic MAPK signaling
0.460252	1	634	KEGG:hsa03460	Fanconi anemia pathway
0.459839	1	666	REACT:R-HSA-2408522	Selenoamino acid metabolism
0.457928	1	192	KEGG:hsa05150	Staphylococcus aureus infection
0.457928	2	758	KEGG:hsa05130	Pathogenic Escherichia coli infection
0.454056	1	1018	KEGG:hsa01524	Platinum drug resistance
0.454056	1	595	KEGG:hsa05133	Pertussis
0.453279	1	682	KEGG:hsa04213	Longevity regulating pathway - multiple species
0.452931	1	233	REACT:R-HSA-379716	Cytosolic tRNA aminoacylation
0.451553	2	222	REACT:R-HSA-140877	Formation of Fibrin Clot (Clotting Cascade)
0.451553	1	95	REACT:R-HSA-6788656	Histidine lysine phenylalanine tyrosine proline and tryptophan catabolism
0.451325	5	680	KEGG:hsa04514	Cell adhesion molecules (CAMs)
0.449408	1	891	REACT:R-HSA-1500620	Meiosis
0.448282	1	510	REACT:R-HSA-70263	Gluconeogenesis
0.447863	1	995	REACT:R-HSA-211945	Phase 1 - Functionalization of compounds
0.447505	1	154	REACT:R-HSA-379726	Mitochondrial tRNA aminoacylation
0.446734	1	973	KEGG:hsa04961	Endocrine and other factor-regulated calcium reabsorption
0.446734	1	510	KEGG:hsa04913	Ovarian steroidogenesis
0.443996	1	735	REACT:R-HSA-202403	TCR signaling
0.443632	2	1108	REACT:R-HSA-5654741	Signaling by FGFR3
0.442621	1	1108	REACT:R-HSA-202733	Cell surface interactions at the vascular wall
0.44108	1	1640	REACT:R-HSA-5693532	DNA Double-Strand Break Repair
0.439162	2	1168	REACT:R-HSA-877300	Interferon gamma signaling
0.438981	1	113	KEGG:hsa01212	Fatty acid metabolism
0.438981	1	200	KEGG:hsa00510	N-Glycan biosynthesis
0.437024	1	595	KEGG:hsa04140	Autophagy - animal
0.43511	2	1108	REACT:R-HSA-6806834	Signaling by MET
0.434166	2	672	KEGG:hsa04370	VEGF signaling pathway
0.431841	1	180	REACT:R-HSA-211897	Cytochrome P450 - arranged by substrate type
0.43046	1	322	REACT:R-HSA-6807878	COPI-mediated anterograde transport
0.429516	2	1108	REACT:R-HSA-388841	Costimulation by the CD28 family
0.428734	2	1108	REACT:R-HSA-114604	GPVI-mediated activation cascade
0.427792	1	269	KEGG:hsa02010	ABC transporters
0.423511	2	2133	REACT:R-HSA-166016	Toll Like Receptor 4 (TLR4) Cascade
0.423323	1	396	REACT:R-HSA-418346	Platelet homeostasis
0.422734	1	1108	REACT:R-HSA-195258	RHO GTPase Effectors
0.422359	1	76	REACT:R-HSA-1442490	Collagen degradation
0.422359	1	960	REACT:R-HSA-2173782	Binding and Uptake of Ligands by Scavenger Receptors
0.421597	1	646	KEGG:hsa05031	Amphetamine addiction
0.421597	2	1108	KEGG:hsa04664	Fc epsilon RI signaling pathway
0.418862	2	434	REACT:R-HSA-418555	G alpha (s) signalling events
0.416163	1	1108	REACT:R-HSA-1226099	Signaling by FGFR in disease
0.414439	1	1018	KEGG:hsa05219	Bladder cancer
0.412113	2	1196	KEGG:hsa04340	Hedgehog signaling pathway
0.410391	2	27	KEGG:hsa00563	Glycosylphosphatidylinositol (GPI)-anchor biosynthesis
0.409786	1	221	REACT:R-HSA-5620920	Cargo trafficking to the periciliary membrane
0.408848	2	1108	REACT:R-HSA-5655302	Signaling by FGFR1 in disease
0.408848	1	105	REACT:R-HSA-419037	NCAM1 interactions
0.408429	2	231	REACT:R-HSA-2132295	MHC class II antigen presentation
0.406704	2	1108	REACT:R-HSA-109704	PI3K Cascade
0.403778	1	1018	REACT:R-HSA-157118	Signaling by NOTCH
0.403591	1	619	KEGG:hsa03320	PPAR signaling pathway
0.401868	1	510	KEGG:hsa05030	Cocaine addiction
0.400146	2	140	REACT:R-HSA-174800	Chylomicron-mediated lipid transport
0.397819	1	105	KEGG:hsa00640	Propanoate metabolism
0.395492	1	412	KEGG:hsa04960	Aldosterone-regulated sodium reabsorption
0.393535	2	2133	REACT:R-HSA-166054	Activated TLR4 signalling
0.393164	1	95	KEGG:hsa00260	Glycine serine and threonine metabolism
0.393164	1	1018	KEGG:hsa04216	Ferroptosis
0.389902	1	634	REACT:R-HSA-5693537	Resolution of D-Loop Structures
0.388826	1	1018	REACT:R-HSA-2262752	Cellular responses to stress
0.386788	1	634	REACT:R-HSA-5693554	Resolution of D-loop Structures through Synthesis-Dependent Strand Annealing (SDSA)
0.386035	2	384	REACT:R-HSA-2980766	Nuclear Envelope Breakdown
0.385247	1	140	REACT:R-HSA-975634	Retinoid metabolism and transport
0.383104	1	116	REACT:R-HSA-425366	Transport of glucose and other sugars bile salts and organic acids metal ions and amine compounds
0.382314	1	2133	REACT:R-HSA-421837	Clathrin derived vesicle budding
0.382314	1	2133	REACT:R-HSA-199992	trans-Golgi Network Vesicle Budding
0.381987	1	680	KEGG:hsa05143	African trypanosomiasis
0.381987	2	510	REACT:R-HSA-438064	Post NMDA receptor activation events
0.380777	1	442	KEGG:hsa05323	Rheumatoid arthritis
0.380777	1	189	REACT:R-HSA-425393	Transport of inorganic cations/anions and amino acids/oligopeptides
0.37824	1	570	REACT:R-HSA-1483257	Phospholipid metabolism
0.377332	2	1108	REACT:R-HSA-5654743	Signaling by FGFR4
0.376122	1	960	REACT:R-HSA-2682334	EPH-Ephrin signaling
0.374398	1	325	KEGG:hsa00562	Inositol phosphate metabolism
0.374214	1	510	KEGG:hsa05020	Prion diseases
0.373284	1	180	REACT:R-HSA-389661	Glyoxylate metabolism and glycine degradation
0.372676	1	620	KEGG:hsa05110	Vibrio cholerae infection
0.371138	1	2133	REACT:R-HSA-1834949	Cytosolic sensors of pathogen-associated DNA
0.371138	2	891	REACT:R-HSA-8848021	Signaling by PTK6
0.370325	1	1196	REACT:R-HSA-201681	TCF dependent signaling in response to WNT
0.368627	1	634	REACT:R-HSA-5693568	Resolution of D-loop Structures through Holliday Junction Intermediates
0.368627	2	1108	REACT:R-HSA-5654687	Downstream signaling of activated FGFR1
0.368203	1	646	REACT:R-HSA-4839726	Chromatin organization
0.368203	1	646	REACT:R-HSA-3247509	Chromatin modifying enzymes
0.367275	1	505	REACT:R-HSA-2980736	Peptide hormone metabolism
0.366298	1	100	KEGG:hsa00250	Alanine aspartate and glutamate metabolism
0.366298	2	1108	REACT:R-HSA-76009	Platelet Aggregation (Plug Formation)
0.36397	2	238	REACT:R-HSA-1566948	Elastic fibre formation
0.36397	1	304	KEGG:hsa00620	Pyruvate metabolism
0.363225	1	666	REACT:R-HSA-5685942	HDR through Homologous Recombination (HRR)
0.363041	1	94	KEGG:hsa00630	Glyoxylate and dicarboxylate metabolism
0.363041	2	1018	KEGG:hsa05216	Thyroid cancer
0.36225	1	90	REACT:R-HSA-3296482	Defects in vitamin and cofactor metabolism
0.359176	1	1108	REACT:R-HSA-1227986	Signaling by ERBB2
0.359176	1	201	KEGG:hsa04978	Mineral absorption
0.356848	1	231	REACT:R-HSA-189200	Hexose transport
0.356848	2	1108	REACT:R-HSA-397795	G-protein beta:gamma signalling
0.354519	2	276	REACT:R-HSA-977443	GABA receptor activation
0.353726	1	162	KEGG:hsa00330	Arginine and proline metabolism
0.353726	1	94	KEGG:hsa00071	Fatty acid degradation
0.352007	1	94	KEGG:hsa_M00009	Citrate cycle (TCA cycle Krebs cycle)
0.347348	2	1108	REACT:R-HSA-5654696	Downstream signaling of activated FGFR2
0.346926	1	412	KEGG:hsa04070	Phosphatidylinositol signaling system
0.345018	1	233	KEGG:hsa00860	Porphyrin and chlorophyll metabolism
0.345018	2	1108	REACT:R-HSA-983695	Antigen activates B Cell Receptor (BCR) leading to generation of second messengers
0.343483	2	85	REACT:R-HSA-1793185	Chondroitin sulfate/dermatan sulfate metabolism
0.342559	2	895	REACT:R-HSA-5674135	MAP2K and MAPK activation
0.341342	1	1018	REACT:R-HSA-6804756	Regulation of TP53 Activity through Phosphorylation
0.34023	1	458	KEGG:hsa04973	Carbohydrate digestion and absorption
0.34023	1	140	REACT:R-HSA-917937	Iron uptake and transport
0.339621	1	281	REACT:R-HSA-909733	Interferon alpha/beta signaling
0.339621	1	1018	KEGG:hsa04115	p53 signaling pathway
0.338088	1	94	REACT:R-HSA-428157	Sphingolipid metabolism
0.338088	2	589	REACT:R-HSA-381340	Transcriptional regulation of white adipocyte differentiation
0.337901	1	231	REACT:R-HSA-70153	Glucose transport
0.337291	1	1108	REACT:R-HSA-5654738	Signaling by FGFR2
0.337105	1	67	KEGG:hsa00350	Tyrosine metabolism
0.336183	2	472	REACT:R-HSA-5602358	Diseases associated with the TLR signaling cascade
0.336183	2	472	REACT:R-HSA-5260271	Diseases of Immune System
0.335571	1	510	REACT:R-HSA-445717	Aquaporin-mediated transport
0.331523	1	510	REACT:R-HSA-167021	PLC-gamma1 signalling
0.331523	1	303	REACT:R-HSA-163841	Gamma carboxylation hypusine formation and arylsulfatase activation
0.331523	1	863	REACT:R-HSA-212718	EGFR interacts with phospholipase C-gamma
0.330727	2	589	REACT:R-HSA-5621575	CD209 (DC-SIGN) signaling
0.330727	1	32	REACT:R-HSA-196741	Cobalamin (Cbl vitamin B12) transport and metabolism
0.330303	2	620	KEGG:hsa05132	Salmonella infection
0.330303	1	310	REACT:R-HSA-381119	Unfolded Protein Response (UPR)
0.328929	1	2133	REACT:R-HSA-500792	GPCR ligand binding
0.328772	1	1018	REACT:R-HSA-391251	Protein folding
0.328396	8	168	REACT:R-HSA-977606	Regulation of Complement cascade
0.328396	2	1108	REACT:R-HSA-5654708	Downstream signaling of activated FGFR3
0.326863	2	1108	REACT:R-HSA-1236394	Signaling by ERBB4
0.326863	1	147	KEGG:hsa05033	Nicotine addiction
0.326863	1	634	KEGG:hsa03440	Homologous recombination
0.326837	1	205	REACT:R-HSA-6811442	Intra-Golgi and retrograde Golgi-to-ER traffic
0.326252	2	510	KEGG:hsa04742	Taste transduction
0.325331	1	682	REACT:R-HSA-432722	Golgi Associated Vesicle Biogenesis
0.324721	2	2133	REACT:R-HSA-168928	RIG-I/MDA5 mediated induction of IFN-alpha/beta pathways
0.324533	1	133	KEGG:hsa00270	Cysteine and methionine metabolism
0.324533	1	510	KEGG:hsa04962	Vasopressin-regulated water reabsorption
0.323613	2	1108	REACT:R-HSA-5654726	Negative regulation of FGFR1 signaling
0.323191	1	735	REACT:R-HSA-5607764	CLEC7A (Dectin-1) signaling
0.322815	2	222	REACT:R-HSA-140837	Intrinsic Pathway of Fibrin Clot Formation
0.322815	2	1108	REACT:R-HSA-8853338	Signaling by FGFR3 point mutants in cancer
0.322815	1	94	REACT:R-HSA-70895	Branched-chain amino acid catabolism
0.322815	2	1108	REACT:R-HSA-5655332	Signaling by FGFR3 in disease
0.322391	2	505	REACT:R-HSA-446728	Cell junction organization
0.322202	1	895	REACT:R-HSA-6802949	Signaling by RAS mutants
0.322202	4	973	REACT:R-HSA-383280	Nuclear Receptor transcription pathway
0.321282	2	505	REACT:R-HSA-111465	Apoptotic cleavage of cellular proteins
0.321255	1	1018	REACT:R-HSA-69275	G2/M Transition
0.320061	2	276	REACT:R-HSA-373080	Class B/2 (Secretin family receptors)
0.318952	1	634	REACT:R-HSA-5693579	Homologous DNA Pairing and Strand Exchange
0.318952	2	183	REACT:R-HSA-5620924	Intraflagellar transport
0.318153	2	458	REACT:R-HSA-186712	Regulation of beta-cell development
0.317235	1	94	REACT:R-HSA-71403	Citric acid cycle (TCA cycle)
0.316622	1	85	REACT:R-HSA-1638091	Heparan sulfate/heparin (HS-GAG) metabolism
0.316622	2	505	REACT:R-HSA-75153	Apoptotic execution phase
0.31601	1	666	REACT:R-HSA-1169410	Antiviral mechanism by IFN-stimulated genes
0.31601	1	666	REACT:R-HSA-1169408	ISG15 antiviral mechanism
0.315822	2	895	REACT:R-HSA-6802948	Signaling by high-kinase activity BRAF mutants
0.315091	1	1108	REACT:R-HSA-2029482	Regulation of actin dynamics for phagocytic cup formation
0.314904	1	137	KEGG:hsa04977	Vitamin digestion and absorption
0.314474	1	666	REACT:R-HSA-162906	HIV Infection
0.313373	1	895	REACT:R-HSA-6802955	Paradoxical activation of RAF signaling by kinase inactive BRAF
0.313373	1	895	REACT:R-HSA-6802946	Signaling by moderate kinase activity BRAF mutants
0.312952	1	531	REACT:R-HSA-68875	Mitotic Prophase
0.312345	1	666	REACT:R-HSA-162909	Host Interactions of HIV factors
0.311043	2	276	REACT:R-HSA-168253	Host Interactions with Influenza Factors
0.310431	1	322	REACT:R-HSA-204005	COPII (Coat Protein 2) Mediated Vesicle Transport
0.310243	1	472	KEGG:hsa01523	Antifolate resistance
0.310243	1	89	KEGG:hsa00052	Galactose metabolism
0.30963	1	435	REACT:R-HSA-1268020	Mitochondrial protein import
0.309326	1	93	REACT:R-HSA-166663	Initial triggering of complement
0.309326	1	162	KEGG:hsa00220	Arginine biosynthesis
0.308712	2	1640	REACT:R-HSA-4570464	SUMOylation of RNA binding proteins
0.306995	1	106	REACT:R-HSA-191273	Cholesterol biosynthesis
0.30616	1	960	REACT:R-HSA-168254	Influenza Infection
0.305555	1	1018	REACT:R-HSA-453274	Mitotic G2-G2/M phases
0.303249	1	510	REACT:R-HSA-432040	Vasopressin regulates renal water homeostasis via Aquaporins
0.302333	1	75	REACT:R-HSA-73847	Purine metabolism
0.300002	1	1168	REACT:R-HSA-8864260	Transcriptional regulation by the AP-2 (TFAP2) family of transcription factors
0.299389	1	231	KEGG:hsa04721	Synaptic vesicle cycle
0.2992	2	392	REACT:R-HSA-442742	CREB phosphorylation through the activation of Ras
0.2992	1	412	REACT:R-HSA-2029485	Role of phospholipids in phagocytosis
0.298286	1	19	KEGG:hsa_M00055	N-glycan precursor biosynthesis
0.297671	2	276	REACT:R-HSA-168276	NS1 Mediated Effects on Host Pathways
0.29725	1	666	REACT:R-HSA-382556	ABC-family proteins mediated transport
0.296757	2	1108	REACT:R-HSA-8875878	MET promotes cell motility
0.296757	2	238	REACT:R-HSA-2129379	Molecules associated with elastic fibres
0.296334	2	1108	REACT:R-HSA-8856825	Cargo recognition for clathrin-mediated endocytosis
0.294726	2	595	KEGG:hsa04622	RIG-I-like receptor signaling pathway
0.294425	2	384	REACT:R-HSA-2514856	The phototransduction cascade
0.293592	1	1018	REACT:R-HSA-109581	Apoptosis
0.293008	1	38	KEGG:hsa00140	Steroid hormone biosynthesis
0.293008	2	1108	REACT:R-HSA-392451	G beta:gamma signalling through PI3Kgamma
0.291291	2	276	KEGG:hsa04744	Phototransduction
0.288959	2	1108	REACT:R-HSA-1839124	FGFR1 mutant receptor activation
0.288959	1	510	REACT:R-HSA-1489509	DAG and IP3 signaling
0.288959	2	803	REACT:R-HSA-399721	Glutamate Binding Activation of AMPA Receptors and Synaptic Plasticity
0.288959	2	803	REACT:R-HSA-399719	Trafficking of AMPA receptors
0.288959	2	325	REACT:R-HSA-202433	Generation of second messenger molecules
0.288732	2	1108	REACT:R-HSA-8856828	Clathrin-mediated endocytosis
0.288536	1	1018	REACT:R-HSA-390466	Chaperonin-mediated protein folding
0.288235	1	243	REACT:R-HSA-6784531	tRNA processing in the nucleus
0.288047	1	162	REACT:R-HSA-3000480	Scavenging by Class A Receptors
0.287431	1	1640	REACT:R-HSA-4615885	SUMOylation of DNA replication proteins
0.28701	1	205	REACT:R-HSA-8856688	Golgi-to-ER retrograde transport
0.286627	2	1108	REACT:R-HSA-5654727	Negative regulation of FGFR2 signaling
0.285715	2	1108	REACT:R-HSA-5654693	FRS-mediated FGFR1 signaling
0.285715	6	238	REACT:R-HSA-3000157	Laminin interactions
0.284187	1	634	REACT:R-HSA-5693616	Presynaptic phase of homologous DNA pairing and strand exchange
0.283765	1	387	KEGG:hsa00240	Pyrimidine metabolism
0.283572	2	672	KEGG:hsa05131	Shigellosis
0.283383	1	510	REACT:R-HSA-111996	Ca-dependent events
0.283383	2	1108	REACT:R-HSA-5654716	Downstream signaling of activated FGFR4
0.282579	6	215	REACT:R-HSA-438066	Unblocking of NMDA receptor glutamate binding and activation
0.281051	2	231	REACT:R-HSA-170822	Regulation of Glucokinase by Glucokinase Regulatory Protein
0.281051	1	162	REACT:R-HSA-1222556	ROS RNS production in phagocytes
0.28014	2	510	REACT:R-HSA-194223	HDL-mediated lipid transport
0.277192	1	201	REACT:R-HSA-936837	Ion transport by P-type ATPases
0.277192	2	666	REACT:R-HSA-73887	Death Receptor Signalling
0.273144	1	89	KEGG:hsa00500	Starch and sucrose metabolism
0.273144	2	384	REACT:R-HSA-2514859	Inactivation recovery and regulation of the phototransduction cascade
0.272338	3	1108	REACT:R-HSA-5654689	PI-3K cascade:FGFR1
0.272338	2	1108	REACT:R-HSA-5654688	SHC-mediated cascade:FGFR1
0.272338	2	356	REACT:R-HSA-5627123	RHO GTPases activate PAKs
0.271618	1	89	KEGG:hsa00520	Amino sugar and nucleotide sugar metabolism
0.270811	2	417	REACT:R-HSA-176033	Interactions of Vpr with host cellular proteins
0.270005	2	1108	REACT:R-HSA-5654700	FRS-mediated FGFR2 signaling
0.269976	1	1018	REACT:R-HSA-5357801	Programmed Cell Death
0.269097	2	16	REACT:R-HSA-162710	Synthesis of glycosylphosphatidylinositol (GPI)
0.269097	1	94	KEGG:hsa_M00011	Citrate cycle second carbon oxidation 2-oxoglutarate => oxaloacetate
0.268866	1	570	REACT:R-HSA-1483206	Glycerophospholipid biosynthesis
0.267571	2	1108	REACT:R-HSA-5654732	Negative regulation of FGFR3 signaling
0.267571	1	35	REACT:R-HSA-196071	Metabolism of steroid hormones
0.267147	2	666	REACT:R-HSA-193704	p75 NTR receptor-mediated signalling
0.266954	1	946	REACT:R-HSA-2894862	Constitutive Signaling by NOTCH1 HD+PEST Domain Mutants
0.266954	1	946	REACT:R-HSA-2894858	Signaling by NOTCH1 HD+PEST Domain Mutants in Cancer
0.266954	1	946	REACT:R-HSA-2644606	Constitutive Signaling by NOTCH1 PEST Domain Mutants
0.266954	1	946	REACT:R-HSA-2644603	Signaling by NOTCH1 in Cancer
0.266954	1	946	REACT:R-HSA-2644602	Signaling by NOTCH1 PEST Domain Mutants in Cancer
0.266764	6	672	REACT:R-HSA-8874081	MET activates PTK2 signaling
0.265238	2	231	REACT:R-HSA-180910	Vpr-mediated nuclear import of PICs
0.264431	1	201	KEGG:hsa04964	Proximal tubule bicarbonate reclamation
0.263813	1	1018	KEGG:hsa05014	Amyotrophic lateral sclerosis (ALS)
0.262906	1	182	KEGG:hsa00983	Drug metabolism - other enzymes
0.262098	2	453	REACT:R-HSA-164952	The role of Nef in HIV-1 replication and disease pathogenesis
0.262098	1	180	REACT:R-HSA-211976	Endogenous sterols
0.259764	1	94	KEGG:hsa00410	beta-Alanine metabolism
0.259341	2	2133	REACT:R-HSA-181438	Toll Like Receptor 2 (TLR2) Cascade
0.259341	2	2133	REACT:R-HSA-168188	Toll Like Receptor TLR6:TLR2 Cascade
0.259341	2	2133	REACT:R-HSA-168179	Toll Like Receptor TLR1:TLR2 Cascade
0.259341	2	2133	REACT:R-HSA-166058	MyD88:Mal cascade initiated on plasma membrane
0.257008	1	666	REACT:R-HSA-1236975	Antigen processing-Cross presentation
0.256525	2	1108	REACT:R-HSA-5654699	SHC-mediated cascade:FGFR2
0.256525	3	1108	REACT:R-HSA-5654695	PI-3K cascade:FGFR2
0.255907	1	682	REACT:R-HSA-112310	Neurotransmitter Release Cycle
0.255001	1	94	KEGG:hsa00380	Tryptophan metabolism
0.253153	1	1640	REACT:R-HSA-5693538	Homology Directed Repair
0.253153	1	891	KEGG:hsa04114	Oocyte meiosis
0.250954	6	280	KEGG:hsa_M00679	BMP signaling
0.250954	2	1108	REACT:R-HSA-5654706	FRS-mediated FGFR3 signaling
0.249525	2	666	REACT:R-HSA-6783310	Fanconi Anemia Pathway
0.249102	2	2133	REACT:R-HSA-168164	Toll Like Receptor 3 (TLR3) Cascade
0.249102	2	2133	REACT:R-HSA-166166	MyD88-independent TLR3/TLR4 cascade
0.249102	2	2133	REACT:R-HSA-937061	TRIF-mediated TLR3/TLR4 signaling
0.248621	3	392	REACT:R-HSA-982772	Growth hormone receptor signaling
0.248398	1	666	REACT:R-HSA-68886	M Phase
0.246967	1	946	REACT:R-HSA-453279	Mitotic G1-G1/S phases
0.246288	2	672	REACT:R-HSA-157858	Gap junction trafficking and regulation
0.245477	1	57	REACT:R-HSA-189445	Metabolism of porphyrins
0.245477	1	43	KEGG:hsa00531	Glycosaminoglycan degradation
0.244857	1	1108	REACT:R-HSA-5655253	Signaling by FGFR2 in disease
0.243954	2	1108	REACT:R-HSA-389356	CD28 co-stimulation
0.243335	1	58	REACT:R-HSA-446219	Synthesis of substrates in N-glycan biosythesis
0.243143	1	64	KEGG:hsa00900	Terpenoid backbone biosynthesis
0.243143	1	221	REACT:R-HSA-5620922	BBSome-mediated cargo-targeting to cilium
0.242718	1	531	KEGG:hsa05322	Systemic lupus erythematosus
0.242432	6	313	REACT:R-HSA-6783783	Interleukin-10 signaling
0.242432	2	531	REACT:R-HSA-3214841	PKMTs methylate histone lysines
0.24201	1	1640	REACT:R-HSA-5693567	HDR through Homologous Recombination (HR) or Single Strand Annealing (SSA)
0.24162	1	634	REACT:R-HSA-5685938	HDR through Single Strand Annealing (SSA)
0.24162	1	147	REACT:R-HSA-3299685	Detoxification of Reactive Oxygen Species
0.24162	1	505	KEGG:hsa03030	DNA replication
0.241001	1	472	KEGG:hsa04623	Cytosolic DNA-sensing pathway
0.240809	1	510	REACT:R-HSA-111997	CaM pathway
0.240809	1	510	REACT:R-HSA-111933	Calmodulin induced events
0.240809	1	95	REACT:R-HSA-70614	Amino acid synthesis and interconversion (transamination)
0.239907	2	215	REACT:R-HSA-442729	CREB phosphorylation through the activation of CaMKII
0.239286	1	63	REACT:R-HSA-1660662	Glycosphingolipid metabolism
0.23796	1	995	KEGG:hsa04914	Progesterone-mediated oocyte maturation
0.237765	1	691	KEGG:hsa05134	Legionellosis
0.237573	3	1108	REACT:R-HSA-5654710	PI-3K cascade:FGFR3
0.237573	2	1108	REACT:R-HSA-5654704	SHC-mediated cascade:FGFR3
0.236952	1	102	REACT:R-HSA-6811438	Intra-Golgi traffic
0.236952	1	1018	REACT:R-HSA-1912422	Pre-NOTCH Expression and Processing
0.236051	2	658	REACT:R-HSA-180746	Nuclear import of Rev protein
0.236051	2	112	REACT:R-HSA-5694530	Cargo concentration in the ER
0.235239	13	72	REACT:R-HSA-140875	Common Pathway of Fibrin Clot Formation
0.235239	2	425	REACT:R-HSA-389977	Post-chaperonin tubulin folding pathway
0.235239	1	65	REACT:R-HSA-2453902	The canonical retinoid cycle in rods (twilight vision)
0.234813	1	995	REACT:R-HSA-3371556	Cellular response to heat stress
0.234618	2	752	KEGG:hsa04330	Notch signaling pathway
0.234338	4	55	KEGG:hsa_M00678	Hedgehog signaling
0.234338	1	27	REACT:R-HSA-3296469	Defects in cobalamin (B12) metabolism
0.233911	1	85	REACT:R-HSA-163125	Post-translational modification: synthesis of GPI-anchored proteins
0.232904	2	231	REACT:R-HSA-190828	Gap junction trafficking
0.232904	2	325	REACT:R-HSA-1855204	Synthesis of IP3 and IP4 in the cytosol
0.232904	2	1108	REACT:R-HSA-354192	Integrin alphaIIb beta3 signaling
0.232678	1	946	REACT:R-HSA-69242	S Phase
0.232004	2	215	REACT:R-HSA-442982	Ras activation uopn Ca2+ infux through NMDA receptor
0.231775	1	946	REACT:R-HSA-69206	G1/S Transition
0.231383	2	277	REACT:R-HSA-159231	Transport of Mature mRNA Derived from an Intronless Transcript
0.23057	1	94	KEGG:hsa00051	Fructose and mannose metabolism
0.23057	2	666	REACT:R-HSA-1980145	Signaling by NOTCH2
0.230344	1	960	REACT:R-HSA-168273	Influenza Viral RNA Transcription and Replication
0.230145	1	735	REACT:R-HSA-202424	Downstream TCR signaling
0.228235	2	277	REACT:R-HSA-159227	Transport of the SLBP independent Mature mRNA
0.228235	1	2133	REACT:R-HSA-432720	Lysosome Vesicle Biogenesis
0.228235	2	231	REACT:R-HSA-3301854	Nuclear Pore Complex (NPC) Disassembly
0.227335	2	327	REACT:R-HSA-201451	Signaling by BMP
0.225815	1	260	REACT:R-HSA-194068	Bile acid and bile salt metabolism
0.225001	3	313	REACT:R-HSA-6783589	Interleukin-6 family signaling
0.225001	2	1108	REACT:R-HSA-2871809	FCERI mediated Ca+2 mobilization
0.224187	5	113	REACT:R-HSA-190242	FGFR1 ligand binding and activation
0.224187	3	412	REACT:R-HSA-1266695	Interleukin-7 signaling
0.224187	2	246	KEGG:hsa_M00682	Notch signaling
0.224187	5	325	REACT:R-HSA-5654219	Phospholipase C-mediated cascade: FGFR1
0.223481	2	277	REACT:R-HSA-159234	Transport of Mature mRNAs Derived from Intronless Transcripts
0.223481	2	672	REACT:R-HSA-3928662	EPHB-mediated forward signaling
0.223058	1	570	REACT:R-HSA-68877	Mitotic Prometaphase
0.222666	2	243	REACT:R-HSA-168333	NEP/NS2 Interacts with the Cellular Export Machinery
0.222666	2	276	REACT:R-HSA-168271	Transport of Ribonucleoproteins into the Host Nucleus
0.222666	2	1108	REACT:R-HSA-5654733	Negative regulation of FGFR4 signaling
0.221768	2	1108	REACT:R-HSA-1250196	SHC1 events in ERBB2 signaling
0.221342	1	1196	REACT:R-HSA-5632684	Hedgehog 'on' state
0.220332	2	277	REACT:R-HSA-159230	Transport of the SLBP Dependant Mature mRNA
0.217997	2	276	REACT:R-HSA-991365	Activation of GABAB receptors
0.217997	2	276	REACT:R-HSA-977444	GABA B receptor activation
0.217773	1	960	REACT:R-HSA-168255	Influenza Life Cycle
0.217099	1	94	KEGG:hsa00030	Pentose phosphate pathway
0.217099	2	276	REACT:R-HSA-400042	Adrenaline noradrenaline inhibits insulin secretion
0.215661	2	666	REACT:R-HSA-75893	TNF signaling
0.214764	2	409	REACT:R-HSA-168274	Export of Viral Ribonucleoproteins from Nucleus
0.214764	1	304	REACT:R-HSA-70171	Glycolysis
0.213948	1	180	REACT:R-HSA-77289	Mitochondrial Fatty Acid Beta-Oxidation
0.213948	3	453	REACT:R-HSA-373753	Nephrin interactions
0.213522	2	412	REACT:R-HSA-416482	G alpha (12/13) signalling events
0.213308	1	2133	REACT:R-HSA-416476	G alpha (q) signalling events
0.213246	1	2133	REACT:R-HSA-168643	Nucleotide-binding domain leucine rich repeat containing receptor (NLR) signaling pathways
0.212429	2	658	REACT:R-HSA-177243	Interactions of Rev with host cellular proteins
0.212205	1	1196	KEGG:hsa04120	Ubiquitin mediated proteolysis
0.211613	2	2133	REACT:R-HSA-1606322	ZBP1(DAI) mediated induction of type I IFNs
0.211613	1	94	KEGG:hsa00650	Butanoate metabolism
0.211613	1	672	REACT:R-HSA-5673000	RAF activation
0.211613	1	960	REACT:R-HSA-5218920	VEGFR2 mediated vascular permeability
0.209199	1	995	REACT:R-HSA-5339562	Uptake and actions of bacterial toxins
0.209199	2	505	REACT:R-HSA-525793	Myogenesis
0.209199	1	71	REACT:R-HSA-390918	Peroxisomal lipid metabolism
0.209199	2	505	REACT:R-HSA-375170	CDO in myogenesis
0.208774	2	2133	REACT:R-HSA-168181	Toll Like Receptor 7/8 (TLR7/8) Cascade
0.208774	2	2133	REACT:R-HSA-975155	MyD88 dependent cascade initiated on endosome
0.208576	1	455	REACT:R-HSA-1655829	Regulation of cholesterol biosynthesis by SREBP (SREBF)
0.208382	1	137	REACT:R-HSA-1369062	ABC transporters in lipid homeostasis
0.208382	5	325	REACT:R-HSA-5654221	Phospholipase C-mediated cascade; FGFR2
0.207955	1	460	REACT:R-HSA-72202	Transport of Mature Transcript to Cytoplasm
0.207137	1	946	REACT:R-HSA-1980143	Signaling by NOTCH1
0.206864	2	505	REACT:R-HSA-4791275	Signaling by WNT in cancer
0.206864	1	227	REACT:R-HSA-445355	Smooth Muscle Contraction
0.206046	2	1108	REACT:R-HSA-5654712	FRS-mediated FGFR4 signaling
0.205152	1	57	REACT:R-HSA-189451	Heme biosynthesis
0.205152	3	313	REACT:R-HSA-1059683	Interleukin-6 signaling
0.205152	2	276	REACT:R-HSA-2485179	Activation of the phototransduction cascade
0.205152	4	233	REACT:R-HSA-2408517	SeMet incorporation into proteins
0.204104	1	735	REACT:R-HSA-5668541	TNFR2 non-canonical NF-kB pathway
0.203088	1	344	REACT:R-HSA-194441	Metabolism of non-coding RNA
0.203088	1	344	REACT:R-HSA-191859	snRNP Assembly
0.202817	2	595	KEGG:hsa_M00686	Toll-like receptor signaling
0.202817	1	634	KEGG:hsa_M00295	BRCA1-associated genome surveillance complex (BASC)
0.202817	1	271	REACT:R-HSA-70221	Glycogen breakdown (glycogenolysis)
0.202817	1	1108	REACT:R-HSA-5637812	Signaling by EGFRvIII in Cancer
0.202817	1	1108	REACT:R-HSA-5637810	Constitutive Signaling by EGFRvIII
0.202193	1	369	KEGG:hsa04940	Type I diabetes mellitus
0.200481	2	458	REACT:R-HSA-210745	Regulation of gene expression in beta cells
0.199858	1	505	KEGG:hsa03420	Nucleotide excision repair
0.199039	2	243	REACT:R-HSA-165054	Rev-mediated nuclear export of HIV RNA
0.198146	1	180	REACT:R-HSA-193368	Synthesis of bile acids and bile salts via 7alpha-hydroxycholesterol
0.198122	1	995	KEGG:hsa04141	Protein processing in endoplasmic reticulum
0.197327	1	94	KEGG:hsa_M00036	Leucine degradation leucine => acetoacetate + acetyl-CoA
0.196629	1	137	KEGG:hsa04975	Fat digestion and absorption
0.19581	6	87	REACT:R-HSA-5576893	Phase 2 - plateau phase
0.195385	2	2133	REACT:R-HSA-975138	TRAF6 mediated induction of NFkB and MAP kinases upon TLR7/8 or 9 activation
0.194991	2	510	KEGG:hsa_M00695	cAMP signaling
0.193474	1	260	REACT:R-HSA-425397	Transport of vitamins nucleosides and related molecules
0.193474	2	394	REACT:R-HSA-376176	Signaling by Robo receptor
0.192582	2	288	REACT:R-HSA-164938	Nef-mediates down modulation of cell surface receptors by recruiting them to clathrin adapters
0.192582	3	1108	REACT:R-HSA-5654720	PI-3K cascade:FGFR4
0.192582	2	1108	REACT:R-HSA-5654719	SHC-mediated cascade:FGFR4
0.192582	2	666	REACT:R-HSA-2979096	NOTCH2 Activation and Transmission of Signal to the Nucleus
0.192582	1	85	REACT:R-HSA-2024096	HS-GAG degradation
0.192428	1	2458	REACT:R-HSA-400206	Regulation of lipid metabolism by Peroxisome proliferator-activated receptor alpha (PPARalpha)
0.191763	2	392	REACT:R-HSA-112411	MAPK1 (ERK2) activation
0.191763	6	114	REACT:R-HSA-446107	Type I hemidesmosome assembly
0.191335	1	460	REACT:R-HSA-159236	Transport of Mature mRNA derived from an Intron-Containing Transcript
0.190246	1	510	REACT:R-HSA-180024	DARPP-32 events
0.190246	1	73	REACT:R-HSA-1614635	Sulfur amino acid metabolism
0.190246	2	79	KEGG:hsa04950	Maturity onset diabetes of the young
0.190246	2	181	REACT:R-HSA-983170	Antigen Presentation: Folding assembly and peptide loading of class I MHC
0.189427	5	98	REACT:R-HSA-190372	FGFR3c ligand binding and activation
0.189427	5	98	REACT:R-HSA-190239	FGFR3 ligand binding and activation
0.189427	5	325	REACT:R-HSA-5654227	Phospholipase C-mediated cascade; FGFR3
0.189427	2	286	REACT:R-HSA-2995410	Nuclear Envelope Reassembly
0.189427	2	286	REACT:R-HSA-2995383	Initiation of Nuclear Envelope Reformation
0.189199	2	672	REACT:R-HSA-5663220	RHO GTPases Activate Formins
0.187911	1	140	REACT:R-HSA-917977	Transferrin endocytosis and recycling
0.187485	1	666	REACT:R-HSA-4086400	PCP/CE pathway
0.18709	1	72	KEGG:hsa01210	2-Oxocarboxylic acid metabolism
0.18709	2	384	REACT:R-HSA-416993	Trafficking of GluR2-containing AMPA receptors
0.18709	1	106	KEGG:hsa00100	Steroid biosynthesis
0.18709	5	94	REACT:R-HSA-2033519	Activated point mutants of FGFR2
0.186864	1	2458	REACT:R-HSA-1989781	PPARA activates gene expression
0.186663	1	200	REACT:R-HSA-6811434	COPI-dependent Golgi-to-ER retrograde traffic
0.185575	1	375	REACT:R-HSA-113510	E2F mediated regulation of DNA replication
0.185575	1	891	REACT:R-HSA-68962	Activation of the pre-replicative complex
0.184754	2	2133	REACT:R-HSA-1810476	RIP-mediated NFkB activation via ZBP1
0.184754	2	231	REACT:R-HSA-171052	LDL-mediated lipid transport
0.184754	2	28	KEGG:hsa00515	Mannose type O-glycan biosynthesis
0.184754	2	863	REACT:R-HSA-445144	Signal transduction by L1
0.18406	2	384	REACT:R-HSA-418597	G alpha (z) signalling events
0.18406	2	672	REACT:R-HSA-3928665	EPH-ephrin mediated repulsion of cells
0.183238	13	152	KEGG:hsa05330	Allograft rejection
0.182417	1	570	REACT:R-HSA-1483191	Synthesis of PC
0.182417	1	304	KEGG:hsa_M00001	Glycolysis (Embden-Meyerhof pathway) glucose => pyruvate
0.182417	2	85	REACT:R-HSA-1971475	A tetrasaccharide linker sequence is required for GAG synthesis
0.181724	1	310	REACT:R-HSA-381038	XBP1(S) activates chaperone genes
0.181527	3	1168	REACT:R-HSA-877312	Regulation of IFNG signaling
0.180902	1	510	REACT:R-HSA-381676	Glucagon-like Peptide-1 (GLP1) regulates insulin secretion
0.180013	13	234	REACT:R-HSA-5669034	TNFs bind their physiological receptors
0.179191	6	313	KEGG:hsa_M00684	JAK-STAT signaling
0.179191	2	1108	REACT:R-HSA-210993	Tie2 Signaling
0.177676	1	510	REACT:R-HSA-163359	Glucagon signaling in metabolic regulation
0.177676	2	666	REACT:R-HSA-5357905	Regulation of TNFR1 signaling
0.177251	1	2133	REACT:R-HSA-168138	Toll Like Receptor 9 (TLR9) Cascade
0.176854	2	973	REACT:R-HSA-1251985	Nuclear signaling by ERBB4
0.176854	2	325	KEGG:hsa_M00130	Inositol phosphate metabolism PI=> PIP2 => Ins(1 4 5)P3 => Ins(1 3 4 5)P4
0.176854	1	70	KEGG:hsa00340	Histidine metabolism
0.176854	1	18	REACT:R-HSA-425410	Metal ion SLC transporters
0.176854	2	672	REACT:R-HSA-389513	CTLA4 inhibitory signaling
0.176229	1	891	REACT:R-HSA-912446	Meiotic recombination
0.175966	1	124	KEGG:hsa_M00143	NADH dehydrogenase (ubiquinone) Fe-S protein/flavoprotein complex mitochondria
0.175966	1	94	KEGG:hsa_M00032	Lysine degradation lysine => saccharopine => acetoacetyl-CoA
0.175966	2	1108	REACT:R-HSA-5655291	Signaling by FGFR4 in disease
0.175966	1	85	KEGG:hsa00130	Ubiquinone and other terpenoid-quinone biosynthesis
0.175966	2	100	REACT:R-HSA-1980148	Signaling by NOTCH3
0.175966	1	90	REACT:R-HSA-196780	Biotin transport and metabolism
0.174518	2	472	REACT:R-HSA-5357956	TNFR1-induced NFkappaB signaling pathway
0.173892	1	48	KEGG:hsa00830	Retinol metabolism
0.17363	2	180	KEGG:hsa_M00146	NADH dehydrogenase (ubiquinone) 1 alpha subcomplex
0.17363	2	1108	REACT:R-HSA-354194	GRB2:SOS provides linkage to MAPK signaling for Integrins
0.173004	2	758	REACT:R-HSA-3769402	Deactivation of the beta-catenin transactivating complex
0.172379	1	735	REACT:R-HSA-400253	Circadian Clock
0.172379	1	995	REACT:R-HSA-373755	Semaphorin interactions
0.172181	1	276	REACT:R-HSA-1296065	Inwardly rectifying K+ channels
0.172181	2	505	REACT:R-HSA-4641262	Disassembly of the destruction complex and recruitment of AXIN to the membrane
0.171293	5	94	REACT:R-HSA-190241	FGFR2 ligand binding and activation
0.171293	1	1108	REACT:R-HSA-1643713	Signaling by EGFR in Cancer
0.171293	1	86	KEGG:hsa00670	One carbon pool by folate
0.171293	1	1108	REACT:R-HSA-1236382	Constitutive Signaling by Ligand-Responsive EGFR Cancer Variants
0.171293	1	1108	REACT:R-HSA-5637815	Signaling by Ligand-Responsive EGFR Variants in Cancer
0.171293	3	288	REACT:R-HSA-202427	Phosphorylation of CD3 and TCR zeta chains
0.170866	1	666	REACT:R-HSA-1236974	ER-Phagosome pathway
0.170667	1	325	REACT:R-HSA-1483249	Inositol phosphate metabolism
0.170667	2	1640	KEGG:hsa_M00427	Nuclear pore complex
0.17047	2	98	KEGG:hsa_M00413	FA core complex
0.170042	1	246	REACT:R-HSA-3781865	Diseases of glycosylation
0.168956	1	182	REACT:R-HSA-73848	Pyrimidine metabolism
0.168956	1	505	KEGG:hsa03430	Mismatch repair
0.168133	5	113	REACT:R-HSA-190373	FGFR1c ligand binding and activation
0.168133	5	98	REACT:R-HSA-1839130	Signaling by activated point mutants of FGFR3
0.168133	1	52	REACT:R-HSA-166786	Creation of C4 and C2 activators
0.168133	6	472	REACT:R-HSA-933543	NF-kB activation through FADD/RIP-1 pathway mediated by caspase-8 and -10
0.168133	1	56	REACT:R-HSA-74217	Purine salvage
0.168133	1	94	REACT:R-HSA-71064	Lysine catabolism
0.168133	6	1018	REACT:R-HSA-6803207	TP53 Regulates Transcription of Caspase Activators and Caspases
0.168133	6	23	REACT:R-HSA-622323	Presynaptic nicotinic acetylcholine receptors
0.168133	5	98	REACT:R-HSA-2033514	FGFR3 mutant receptor activation
0.167443	1	53	REACT:R-HSA-1296072	Voltage gated Potassium channels
0.167443	1	233	REACT:R-HSA-6782315	tRNA modification in the nucleus and cytosol
0.166619	1	180	REACT:R-HSA-70268	Pyruvate metabolism
0.166619	1	57	REACT:R-HSA-5683826	Surfactant metabolism
0.166619	1	189	REACT:R-HSA-418360	Platelet calcium homeostasis
0.166193	1	1860	KEGG:hsa04657	IL-17 signaling pathway
0.165993	1	310	REACT:R-HSA-381070	IRE1alpha activates chaperones
0.165795	3	1108	REACT:R-HSA-1433559	Regulation of KIT signaling
0.165795	2	335	REACT:R-HSA-5625900	RHO GTPases activate CIT
0.165795	13	288	REACT:R-HSA-202430	Translocation of ZAP-70 to Immunological synapse
0.165106	2	153	REACT:R-HSA-983189	Kinesins
0.165106	1	455	REACT:R-HSA-2426168	Activation of gene expression by SREBF (SREBP)
0.164481	1	682	REACT:R-HSA-3371453	Regulation of HSF1-mediated heat shock response
0.164282	1	180	REACT:R-HSA-192105	Synthesis of bile acids and bile salts
0.163396	2	19	KEGG:hsa00532	Glycosaminoglycan biosynthesis - chondroitin sulfate / dermatan sulfate
0.163396	3	384	REACT:R-HSA-3000170	Syndecan interactions
0.162969	2	2133	REACT:R-HSA-168176	Toll Like Receptor 5 (TLR5) Cascade
0.162969	2	2133	REACT:R-HSA-168142	Toll Like Receptor 10 (TLR10) Cascade
0.162969	2	2133	REACT:R-HSA-975871	MyD88 cascade initiated on plasma membrane
0.162572	3	350	REACT:R-HSA-110056	MAPK3 (ERK1) activation
0.162572	2	1108	REACT:R-HSA-2179392	EGFR Transactivation by Gastrin
0.162572	3	32	REACT:R-HSA-194002	Glucocorticoid biosynthesis
0.161059	3	2133	REACT:R-HSA-933542	TRAF6 mediated NF-kB activation
0.161059	1	425	REACT:R-HSA-389960	Formation of tubulin folding intermediates by CCT/TriC
0.160633	1	79	KEGG:hsa00564	Glycerophospholipid metabolism
0.160235	5	94	REACT:R-HSA-190375	FGFR2c ligand binding and activation
0.160235	6	458	KEGG:hsa_M00676	PI3K-Akt signaling
0.160235	6	52	REACT:R-HSA-977441	GABA A receptor activation
0.160235	6	78	REACT:R-HSA-5658623	FGFRL1 modulation of FGFR1 signaling
0.158921	2	1018	KEGG:hsa04137	Mitophagy - animal
0.158722	2	1018	REACT:R-HSA-1912408	Pre-NOTCH Transcription and Translation
0.158722	2	276	REACT:R-HSA-202040	G-protein activation
0.157897	8	194	REACT:R-HSA-190861	Gap junction assembly
0.157897	1	510	REACT:R-HSA-164378	PKA activation in glucagon signalling
0.157897	1	510	REACT:R-HSA-111931	PKA-mediated phosphorylation of CREB
0.157897	1	43	KEGG:hsa00511	Other glycan degradation
0.157897	1	303	KEGG:hsa_M00003	Gluconeogenesis oxaloacetate => fructose-6P
0.157897	2	434	REACT:R-HSA-5635838	Activation of SMO
0.15727	1	387	REACT:R-HSA-168325	Viral Messenger RNA Synthesis
0.15727	1	531	REACT:R-HSA-3214858	RMTs methylate histone arginines
0.157048	1	666	REACT:R-HSA-162587	HIV Life Cycle
0.156385	1	505	REACT:R-HSA-69190	DNA strand elongation
0.156385	2	1018	REACT:R-HSA-6804757	Regulation of TP53 Degradation
0.156385	2	672	REACT:R-HSA-392518	Signal amplification
0.156162	1	1108	KEGG:hsa05034	Alcoholism
0.155559	2	145	KEGG:hsa00514	Other types of O-glycan biosynthesis
0.154675	2	118	REACT:R-HSA-164940	Nef mediated downregulation of MHC class I complex cell surface expression
0.154675	4	72	REACT:R-HSA-159740	Gamma-carboxylation of protein precursors
0.154675	1	960	REACT:R-HSA-1474151	Tetrahydrobiopterin (BH4) synthesis recycling salvage and regulation
0.154675	2	1108	REACT:R-HSA-8853334	Signaling by FGFR3 fusions in cancer
0.154675	1	95	REACT:R-HSA-71182	Phenylalanine and tyrosine catabolism
0.154675	5	758	REACT:R-HSA-430116	GP1b-IX-V activation signalling
0.154675	4	505	REACT:R-HSA-351906	Apoptotic cleavage of cell adhesion proteins
0.154048	1	1108	REACT:R-HSA-5663213	RHO GTPases Activate WASPs and WAVEs
0.153622	1	891	REACT:R-HSA-69239	Synthesis of DNA
0.153221	6	52	REACT:R-HSA-975298	Ligand-gated ion channel transport
0.152536	13	112	KEGG:hsa05320	Autoimmune thyroid disease
0.152338	6	23	REACT:R-HSA-181431	Acetylcholine Binding And Downstream Events
0.152338	6	23	REACT:R-HSA-629602	Activation of Nicotinic Acetylcholine Receptors
0.152338	6	23	REACT:R-HSA-622327	Postsynaptic nicotinic acetylcholine receptors
0.152338	2	80	REACT:R-HSA-2024101	CS/DS degradation
0.152338	3	1108	REACT:R-HSA-1963642	PI3K events in ERBB2 signaling
0.152338	2	1108	REACT:R-HSA-1963640	GRB2 events in ERBB2 signaling
0.150827	2	666	REACT:R-HSA-2122948	Activated NOTCH1 Transmits Signal to the Nucleus
0.15	1	31	REACT:R-HSA-209776	Amine-derived hormones
0.149372	1	41	KEGG:hsa00600	Sphingolipid metabolism
0.149372	1	1018	REACT:R-HSA-5633008	TP53 Regulates Transcription of Cell Death Genes
0.149372	2	735	REACT:R-HSA-446652	Interleukin-1 signaling
0.149174	4	449	KEGG:hsa_M00680	TGF-beta signaling
0.149174	6	472	REACT:R-HSA-5603029	IkBA variant leads to EDA-ID
0.149174	4	246	REACT:R-HSA-2660826	Constitutive Signaling by NOTCH1 t(7;9)(NOTCH1:M1580_K2555) Translocation Mutant
0.149174	4	246	REACT:R-HSA-2660825	Signaling by NOTCH1 t(7;9)(NOTCH1:M1580_K2555) Translocation Mutant
0.148947	1	891	REACT:R-HSA-69306	DNA Replication
0.148489	2	1018	REACT:R-HSA-6806003	Regulation of TP53 Expression and Degradation
0.147862	2	758	REACT:R-HSA-1445148	Translocation of GLUT4 to the plasma membrane
0.147662	2	392	REACT:R-HSA-112409	RAF-independent MAPK1/3 activation
0.147034	2	1168	REACT:R-HSA-5693571	Nonhomologous End-Joining (NHEJ)
0.14678	5	113	REACT:R-HSA-1839122	Signaling by activated point mutants of FGFR1
0.14678	4	72	REACT:R-HSA-159854	Gamma-carboxylation transport and amino-terminal cleavage of proteins
0.14678	2	100	REACT:R-HSA-1980150	Signaling by NOTCH4
0.146152	2	505	KEGG:hsa_M00677	Wnt signaling
0.145324	1	140	KEGG:hsa04966	Collecting duct acid secretion
0.145324	2	336	REACT:R-HSA-8849471	PTK6 Regulates RHO GTPases RAS GTPase and MAP kinases
0.145324	1	620	REACT:R-HSA-389957	Prefoldin mediated transfer of substrate to CCT/TriC
0.145324	1	158	REACT:R-HSA-264876	Insulin processing
0.144442	1	39	KEGG:hsa00790	Folate biosynthesis
0.144442	5	325	REACT:R-HSA-5654228	Phospholipase C-mediated cascade; FGFR4
0.144442	1	505	REACT:R-HSA-5358508	Mismatch Repair
0.144442	1	71	KEGG:hsa00120	Primary bile acid biosynthesis
0.144442	2	895	REACT:R-HSA-372708	p130Cas linkage to MAPK signaling for integrins
0.142986	1	505	REACT:R-HSA-180786	Extension of Telomeres
0.142986	2	735	KEGG:hsa04710	Circadian rhythm
0.142104	1	682	REACT:R-HSA-888590	GABA synthesis release reuptake and degradation
0.141476	1	589	REACT:R-HSA-1368108	BMAL1:CLOCK NPAS2 activates circadian gene expression
0.141277	1	35	KEGG:hsa_M00078	Heparan sulfate degradation
0.141277	6	472	REACT:R-HSA-5603027	IKBKG deficiency causes anhidrotic ectodermal dysplasia with immunodeficiency (EDA-ID) (via TLR)
0.141277	1	13	REACT:R-HSA-2142789	Ubiquinol biosynthesis
0.140221	1	324	REACT:R-HSA-2500257	Resolution of Sister Chromatid Cohesion
0.139766	2	453	REACT:R-HSA-8855121	VLDL interactions
0.139766	4	162	REACT:R-HSA-392154	Nitric oxide stimulates guanylate cyclase
0.139766	5	51	REACT:R-HSA-3295583	TRP channels
0.138938	1	71	KEGG:hsa_M00104	Bile acid biosynthesis cholesterol => cholate/chenodeoxycholate
0.138938	3	863	REACT:R-HSA-6785631	ERBB2 Regulates Cell Motility
0.138938	6	35	REACT:R-HSA-375281	Hormone ligand-binding receptors
0.138938	1	172	REACT:R-HSA-2160916	Hyaluronan uptake and degradation
0.138938	3	672	REACT:R-HSA-2029481	FCGR activation
0.138257	13	152	KEGG:hsa05332	Graft-versus-host disease
0.137428	1	960	REACT:R-HSA-8863795	Downregulation of ERBB2 signaling
0.137428	1	672	REACT:R-HSA-437239	Recycling pathway of L1
0.1366	1	510	REACT:R-HSA-163615	PKA activation
0.1366	1	111	REACT:R-HSA-429958	mRNA decay by 3' to 5' exoribonuclease
0.135919	1	190	REACT:R-HSA-5362517	Signaling by Retinoic Acid
0.13509	1	620	REACT:R-HSA-389958	Cooperation of Prefoldin and TriC/CCT in actin and tubulin folding
0.13421	3	288	REACT:R-HSA-389948	PD-1 signaling
0.133381	13	72	REACT:R-HSA-159763	Transport of gamma-carboxylated protein precursors from the endoplasmic reticulum to the Golgi apparatus
0.133381	1	64	REACT:R-HSA-112311	Neurotransmitter Clearance In The Synaptic Cleft
0.133381	1	94	REACT:R-HSA-77286	mitochondrial fatty acid beta-oxidation of saturated fatty acids
0.133381	1	47	REACT:R-HSA-70635	Urea cycle
0.133381	2	1108	REACT:R-HSA-2428933	SHC-related events triggered by IGF1R
0.132953	1	891	REACT:R-HSA-69300	Removal of licensing factors from origins
0.132953	2	666	REACT:R-HSA-204998	Cell death signalling via NRAGE NRIF and NADE
0.131872	1	140	REACT:R-HSA-77387	Insulin receptor recycling
0.131043	1	260	REACT:R-HSA-68884	Mitotic Telophase/Cytokinesis
0.131043	1	71	REACT:R-HSA-2046106	alpha-linolenic acid (ALA) metabolism
0.131043	1	71	REACT:R-HSA-2046104	alpha-linolenic (omega3) and linoleic (omega6) acid metabolism
0.129534	2	2133	REACT:R-HSA-445989	TAK1 activates NFkB by phosphorylation and activation of IKKs complex
0.129534	2	1108	KEGG:hsa04320	Dorso-ventral axis formation
0.128904	1	634	REACT:R-HSA-1221632	Meiotic synapsis
0.128904	1	157	REACT:R-HSA-2142753	Arachidonic acid metabolism
0.128704	2	1108	REACT:R-HSA-1839117	Signaling by cytosolic FGFR1 fusion mutants
0.128704	1	67	KEGG:hsa00360	Phenylalanine metabolism
0.128276	1	291	REACT:R-HSA-351202	Metabolism of polyamines
0.127825	3	32	KEGG:hsa_M00109	C21-Steroid hormone biosynthesis progesterone => cortisol/cortisone
0.127825	2	12	KEGG:hsa_M00065	GPI-anchor biosynthesis core oligosaccharide
0.127825	1	94	KEGG:hsa_M00013	Malonate semialdehyde pathway propanoyl-CoA => acetyl-CoA
0.127825	1	90	REACT:R-HSA-3371599	Defective HLCS causes multiple carboxylase deficiency
0.127825	1	90	REACT:R-HSA-3323169	Defects in biotin (Btn) metabolism
0.126365	3	215	REACT:R-HSA-8849932	SALM protein interactions at the synapses
0.126365	2	666	REACT:R-HSA-4641263	Regulation of FZD by ubiquitination
0.126365	2	458	REACT:R-HSA-389357	CD28 dependent PI3K/Akt signaling
0.126365	1	74	REACT:R-HSA-211981	Xenobiotics
0.125937	1	458	REACT:R-HSA-8876198	RAB GEFs exchange GTP for GDP on RABs
0.125487	6	72	REACT:R-HSA-159782	Removal of aminoterminal propeptides from gamma-carboxylated proteins
0.125487	1	106	KEGG:hsa_M00101	Cholesterol biosynthesis squalene 2 3-epoxide => cholesterol
0.125487	1	64	KEGG:hsa_M00095	C5 isoprenoid biosynthesis mevalonate pathway
0.125487	3	384	REACT:R-HSA-399997	Acetylcholine regulates insulin secretion
0.124857	2	1018	REACT:R-HSA-5689896	Ovarian tumor domain proteases
0.124227	1	1018	REACT:R-HSA-6796648	TP53 Regulates Transcription of DNA Repair Genes
0.124026	1	62	REACT:R-HSA-75876	Synthesis of very long-chain fatty acyl-CoAs
0.123598	1	666	REACT:R-HSA-2408557	Selenocysteine synthesis
0.123148	5	78	REACT:R-HSA-190322	FGFR4 ligand binding and activation
0.123148	2	231	REACT:R-HSA-177504	Retrograde neurotrophin signalling
0.123148	2	244	REACT:R-HSA-170670	Adenylate cyclase inhibitory pathway
0.123148	2	244	REACT:R-HSA-997269	Inhibition of adenylate cyclase pathway
0.123148	5	589	REACT:R-HSA-918233	TRAF3-dependent IRF activation pathway
0.123148	6	1018	REACT:R-HSA-6804759	Regulation of TP53 Activity through Association with Co-factors
0.123148	1	505	REACT:R-HSA-5358606	Mismatch repair (MMR) directed by MSH2:MSH3 (MutSbeta)
0.123148	1	505	REACT:R-HSA-5358565	Mismatch repair (MMR) directed by MSH2:MSH6 (MutSalpha)
0.123148	3	384	REACT:R-HSA-4419969	Depolymerisation of the Nuclear Lamina
0.123148	2	666	REACT:R-HSA-2691232	Constitutive Signaling by NOTCH1 HD Domain Mutants
0.123148	2	666	REACT:R-HSA-2691230	Signaling by NOTCH1 HD Domain Mutants in Cancer
0.120809	2	104	REACT:R-HSA-1660514	Synthesis of PIPs at the Golgi membrane
0.120809	1	27	KEGG:hsa00770	Pantothenate and CoA biosynthesis
0.120809	1	27	KEGG:hsa00534	Glycosaminoglycan biosynthesis - heparan sulfate / heparin
0.119978	2	85	REACT:R-HSA-162791	Attachment of GPI anchor to uPAR
0.119978	1	81	REACT:R-HSA-6787450	tRNA modification in the mitochondrion
0.119978	8	23	REACT:R-HSA-629587	Highly sodium permeable acetylcholine nicotinic receptors
0.119978	4	207	REACT:R-HSA-447043	Neurofascin interactions
0.119978	2	510	REACT:R-HSA-442720	CREB phosphorylation through the activation of Adenylate Cyclase
0.119978	6	49	REACT:R-HSA-2214320	Anchoring fibril formation
0.119549	1	113	REACT:R-HSA-75109	Triglyceride Biosynthesis
0.119549	2	215	REACT:R-HSA-6794362	Protein-protein interactions at synapses
0.11847	1	2133	REACT:R-HSA-8863678	Neurodegenerative Diseases
0.11847	1	2133	REACT:R-HSA-8862803	Deregulated CDK5 triggers multiple neurodegenerative pathways in Alzheimer's disease models
0.117594	1	133	KEGG:hsa_M00152	Cytochrome bc1 complex
0.117594	2	505	REACT:R-HSA-5626467	RHO GTPases activate IQGAPs
0.117594	2	144	REACT:R-HSA-5603041	IRAK4 deficiency (TLR2/4)
0.117594	2	144	REACT:R-HSA-5602498	MyD88 deficiency (TLR2/4)
0.117594	1	61	REACT:R-HSA-432047	Passive transport by Aquaporins
0.117594	6	260	REACT:R-HSA-2168880	Scavenging of heme from plasma
0.117594	1	35	REACT:R-HSA-193048	Androgen biosynthesis
0.116963	1	505	REACT:R-HSA-73933	Resolution of Abasic Sites (AP sites)
0.116963	1	505	REACT:R-HSA-73884	Base Excision Repair
0.116131	3	281	REACT:R-HSA-912694	Regulation of IFNA signaling
0.116131	2	98	REACT:R-HSA-3238698	WNT ligand biogenesis and trafficking
0.115255	2	505	REACT:R-HSA-5358752	T41 mutants of beta-catenin aren't phosphorylated
0.115255	2	505	REACT:R-HSA-5358751	S45 mutants of beta-catenin aren't phosphorylated
0.115255	2	505	REACT:R-HSA-5358749	S37 mutants of beta-catenin aren't phosphorylated
0.115255	2	505	REACT:R-HSA-5358747	S33 mutants of beta-catenin aren't phosphorylated
0.115255	2	505	REACT:R-HSA-5339716	Misspliced GSK3beta mutants stabilize beta-catenin
0.115255	2	505	REACT:R-HSA-4839743	phosphorylation site mutants of CTNNB1 are not targeted to the proteasome by the destruction complex
0.115255	2	758	REACT:R-HSA-392517	Rap1 signalling
0.115255	1	666	REACT:R-HSA-3322077	Glycogen synthesis
0.114624	1	570	REACT:R-HSA-6814122	Cooperation of PDCL (PhLP1) and TRiC/CCT in G-protein beta folding
0.114624	1	666	REACT:R-HSA-5696400	Dual Incision in GG-NER
0.113791	2	276	REACT:R-HSA-451326	Activation of Kainate Receptors upon glutamate binding
0.113118	2	215	REACT:R-HSA-6794361	Interactions of neurexins and neuroligins at synapses
0.113118	2	335	REACT:R-HSA-193648	NRAGE signals death through JNK
0.112916	1	960	REACT:R-HSA-203765	eNOS activation and regulation
0.112916	1	960	REACT:R-HSA-202131	Metabolism of nitric oxide
0.112083	13	138	REACT:R-HSA-166665	Terminal pathway of complement
0.112083	1	114	REACT:R-HSA-1247673	Erythrocytes take up oxygen and release carbon dioxide
0.112083	2	136	REACT:R-HSA-1236973	Cross-presentation of particulate exogenous antigens (phagosomes)
0.112083	2	392	KEGG:hsa_M00687	MAPK (ERK1/2) signaling
0.112083	1	143	REACT:R-HSA-72731	Recycling of eIF2:GDP
0.112083	13	57	REACT:R-HSA-5687613	Diseases associated with surfactant metabolism
0.112083	6	85	REACT:R-HSA-5576890	Phase 3 - rapid repolarisation
0.112083	3	65	REACT:R-HSA-2474795	Diseases associated with visual transduction
0.112083	3	65	REACT:R-HSA-2453864	Retinoid cycle disease events
0.112083	1	73	REACT:R-HSA-2408508	Metabolism of ingested SeMet Sec MeSec into H2Se
0.111452	2	666	REACT:R-HSA-936440	Negative regulators of RIG-I/MDA5 signaling
0.111452	1	387	REACT:R-HSA-452723	Transcriptional regulation of pluripotent stem cells
0.110779	4	505	REACT:R-HSA-421270	Cell-cell junction organization
0.110577	1	94	KEGG:hsa01040	Biosynthesis of unsaturated fatty acids
0.110577	1	140	KEGG:hsa_M00160	V-type ATPase eukaryotes
0.110577	1	119	KEGG:hsa_M00154	Cytochrome c oxidase
0.110577	1	248	REACT:R-HSA-73980	RNA Polymerase III Transcription Termination
0.110149	1	946	REACT:R-HSA-5687128	MAPK6/MAPK4 signaling
0.109744	1	94	KEGG:hsa_M00087	beta-Oxidation
0.109744	1	46	REACT:R-HSA-73621	Pyrimidine catabolism
0.109744	13	371	REACT:R-HSA-2892247	POU5F1 (OCT4) SOX2 NANOG activate genes related to proliferation
0.109744	2	393	REACT:R-HSA-264870	Caspase-mediated cleavage of cytoskeletal proteins
0.109315	1	891	REACT:R-HSA-69304	Regulation of DNA replication
0.107606	1	492	REACT:R-HSA-429914	Deadenylation-dependent mRNA decay
0.107404	1	158	REACT:R-HSA-181429	Serotonin Neurotransmitter Release Cycle
0.107404	2	1108	REACT:R-HSA-1295596	Spry regulation of FGF signaling
0.107404	1	158	REACT:R-HSA-264642	Acetylcholine Neurotransmitter Release Cycle
0.10653	13	93	REACT:R-HSA-174577	Activation of C3 and C5
0.10653	1	94	KEGG:hsa_M00307	Pyruvate oxidation pyruvate => acetyl-CoA
0.10653	1	43	KEGG:hsa_M00079	Keratan sulfate degradation
0.10653	2	16	KEGG:hsa_M00057	Glycosaminoglycan biosynthesis linkage tetrasaccharide
0.10653	6	180	REACT:R-HSA-75157	FasL/ CD95L signaling
0.10653	1	24	REACT:R-HSA-71032	Propionyl-CoA catabolism
0.10653	1	81	REACT:R-HSA-6785470	tRNA processing in the mitochondrion
0.105898	2	595	REACT:R-HSA-168638	NOD1/2 Signaling Pathway
0.105898	4	505	REACT:R-HSA-418990	Adherens junctions interactions
0.105024	13	201	REACT:R-HSA-6788467	IL-6-type cytokine receptor ligand interactions
0.105024	4	118	REACT:R-HSA-381426	Regulation of Insulin-like Growth Factor (IGF) transport and uptake by Insulin-like Growth Factor Binding Proteins (IGFBPs)
0.10419	1	60	KEGG:hsa_M00361	Nucleotide sugar biosynthesis eukaryotes
0.10419	6	22	REACT:R-HSA-629597	Highly calcium permeable nicotinic acetylcholine receptors
0.10419	1	254	REACT:R-HSA-2470946	Cohesin Loading onto Chromatin
0.10419	2	223	REACT:R-HSA-193697	p75NTR regulates axonogenesis
0.103544	1	666	REACT:R-HSA-68882	Mitotic Anaphase
0.10185	2	152	REACT:R-HSA-1679131	Trafficking and processing of endosomal TLR
0.10185	1	323	REACT:R-HSA-162594	Early Phase of HIV Life Cycle
0.10185	1	87	REACT:R-HSA-156581	Methylation
0.10185	1	22	REACT:R-HSA-1483213	Synthesis of PE
0.10185	6	147	REACT:R-HSA-112308	Depolarization of the Presynaptic Terminal Triggers the Opening of Calcium Channels
0.10185	6	973	REACT:R-HSA-8866910	TFAP2 (AP-2) family regulates transcription of growth factors and their receptors
0.10185	13	215	REACT:R-HSA-75205	Dissolution of Fibrin Clot
0.10185	2	335	REACT:R-HSA-5668599	RHO GTPases Activate NADPH Oxidases
0.10185	2	392	REACT:R-HSA-5357786	TNFR1-induced proapoptotic signaling
0.10185	2	231	REACT:R-HSA-5140745	WNT5A-dependent internalization of FZD2 FZD5 and ROR2
0.10185	2	335	REACT:R-HSA-428540	Activation of Rac
0.10185	2	803	REACT:R-HSA-198323	AKT phosphorylates targets in the cytosol
0.101422	2	412	REACT:R-HSA-1483255	PI Metabolism
0.100345	1	205	REACT:R-HSA-6811436	COPI-independent Golgi-to-ER retrograde traffic
0.100345	1	143	REACT:R-HSA-381042	PERK regulates gene expression
0.0995104	2	392	REACT:R-HSA-140534	Ligand-dependent caspase activation
0.0995104	3	1108	REACT:R-HSA-912631	Regulation of signaling by CBL
0.0995104	1	2133	REACT:R-HSA-622312	Inflammasomes
0.0995104	5	392	REACT:R-HSA-5676594	TNF receptor superfamily (TNFSF) members mediating non-canonical NF-kB pathway
0.0995104	1	758	REACT:R-HSA-450604	KSRP (KHSRP) binds and destabilizes mRNA
0.0995104	2	396	REACT:R-HSA-432142	Platelet sensitization by LDL
0.0995104	4	72	REACT:R-HSA-418457	cGMP effects
0.0995104	1	172	REACT:R-HSA-2142845	Hyaluronan metabolism
0.0995104	1	86	REACT:R-HSA-196757	Metabolism of folate and pterines
0.0995104	2	505	REACT:R-HSA-196299	Beta-catenin phosphorylation cascade
0.0988781	1	94	REACT:R-HSA-1660661	Sphingolipid de novo biosynthesis
0.0986381	2	246	REACT:R-HSA-1912399	Pre-NOTCH Processing in the Endoplasmic Reticulum
0.0986381	1	41	REACT:R-HSA-173623	Classical antibody-mediated complement activation
0.0986381	1	94	REACT:R-HSA-1482798	Acyl chain remodeling of CL
0.0986381	1	47	KEGG:hsa_M00029	Urea cycle
0.0986381	1	33	REACT:R-HSA-947581	Molybdenum cofactor biosynthesis
0.0986381	3	1108	REACT:R-HSA-8851907	MET activates PI3K/AKT signaling
0.0986381	1	14	REACT:R-HSA-70921	Histidine catabolism
0.0986381	17	57	REACT:R-HSA-5688890	Defective CSF2RA causes pulmonary surfactant metabolism dysfunction 4 (SMDP4)
0.0986381	17	57	REACT:R-HSA-5688849	Defective CSF2RB causes pulmonary surfactant metabolism dysfunction 5 (SMDP5)
0.0986381	2	392	REACT:R-HSA-5674499	Negative feedback regulation of MAPK pathway
0.0986381	13	437	REACT:R-HSA-5660668	CLEC7A/inflammasome pathway
0.0986381	1	32	REACT:R-HSA-5579029	Metabolic disorders of biological oxidation enzymes
0.0986381	1	100	REACT:R-HSA-500753	Pyrimidine biosynthesis
0.0986381	1	40	REACT:R-HSA-446199	Synthesis of Dolichyl-phosphate
0.0986381	4	449	REACT:R-HSA-3315487	SMAD2/3 MH2 Domain Mutants in Cancer
0.0986381	4	449	REACT:R-HSA-3304349	Loss of Function of SMAD2/3 in Cancer
0.0982092	1	995	KEGG:hsa04612	Antigen processing and presentation
0.0980056	1	118	REACT:R-HSA-1592389	Activation of Matrix Metalloproteinases
0.0971702	1	158	REACT:R-HSA-212676	Dopamine Neurotransmitter Release Cycle
0.0962984	2	231	REACT:R-HSA-190873	Gap junction degradation
0.0962984	2	158	REACT:R-HSA-168799	Neurotoxicity of clostridium toxins
0.0962984	1	83	KEGG:hsa00920	Sulfur metabolism
0.0962984	1	28	REACT:R-HSA-1663150	The activation of arylsulfatases
0.0962984	2	104	REACT:R-HSA-1660517	Synthesis of PIPs at the late endosome membrane
0.0962984	1	70	KEGG:hsa_M00391	Exosome eukaryotes
0.0962984	1	254	REACT:R-HSA-2468052	Establishment of Sister Chromatid Cohesion
0.0962984	2	32	REACT:R-HSA-211999	CYP2E1 reactions
0.0962984	1	19	REACT:R-HSA-209968	Thyroxine biosynthesis
0.0962984	2	595	REACT:R-HSA-193692	Regulated proteolysis of p75NTR
0.0958697	1	666	REACT:R-HSA-5619115	Disorders of transmembrane transporters
0.0956518	1	666	REACT:R-HSA-2555396	Mitotic Metaphase and Anaphase
0.0948299	2	276	REACT:R-HSA-1296059	G protein gated Potassium channels
0.0948299	2	276	REACT:R-HSA-1296041	Activation of G protein gated Potassium channels
0.0948299	1	320	REACT:R-HSA-114508	Effects of PIP2 hydrolysis
0.0948299	2	276	REACT:R-HSA-997272	Inhibition of voltage gated Ca2+ channels via Gbeta/gamma subunits
0.0948299	1	92	REACT:R-HSA-380994	ATF4 activates genes
0.0948299	1	94	KEGG:hsa00062	Fatty acid elongation
0.0948299	2	396	REACT:R-HSA-198725	Nuclear Events (kinase and transcription factor activation)
0.0939585	1	260	REACT:R-HSA-159418	Recycling of bile acids and salts
0.0939585	1	43	KEGG:hsa00603	Glycosphingolipid biosynthesis - globo and isoglobo series
0.0939585	2	215	REACT:R-HSA-5682910	LGI-ADAM interactions
0.0939585	6	392	REACT:R-HSA-5675482	Regulation of necroptotic cell death
0.0939585	2	446	REACT:R-HSA-5467348	Truncations of AMER1 destabilize the destruction complex
0.0939585	2	446	REACT:R-HSA-5467340	AXIN missense mutants destabilize the destruction complex
0.0939585	2	446	REACT:R-HSA-5467337	APC truncation mutants have impaired AXIN binding
0.0939585	2	446	REACT:R-HSA-4839748	AMER1 mutants destabilize the destruction complex
0.0939585	2	446	REACT:R-HSA-4839744	truncated APC mutants destabilize the destruction complex
0.0939585	2	446	REACT:R-HSA-4839735	AXIN mutants destabilize the destruction complex activating WNT signaling
0.0939585	1	180	REACT:R-HSA-204174	Regulation of pyruvate dehydrogenase (PDH) complex
0.0939585	1	180	REACT:R-HSA-193807	Synthesis of bile acids and bile salts via 27-hydroxycholesterol
0.0939585	1	25	REACT:R-HSA-193775	Synthesis of bile acids and bile salts via 24-hydroxycholesterol
0.0935299	1	735	REACT:R-HSA-2871837	FCERI mediated NF-kB activation
0.0933257	2	666	REACT:R-HSA-5675221	Negative regulation of MAPK pathway
0.0926934	1	735	REACT:R-HSA-1169091	Activation of NF-kappaB in B cells
0.0926934	1	144	REACT:R-HSA-6809371	Formation of the cornified envelope
0.0924545	1	152	KEGG:hsa05310	Asthma
0.0922676	2	356	REACT:R-HSA-194840	Rho GTPase cycle
0.0916183	1	246	REACT:R-HSA-1912420	Pre-NOTCH Processing in Golgi
0.0916183	2	1018	REACT:R-HSA-6804760	Regulation of TP53 Activity through Methylation
0.0916183	5	85	REACT:R-HSA-4420332	Defective B3GALT6 causes EDSP2 and SEMDJL1
0.0916183	2	672	REACT:R-HSA-3928664	Ephrin signaling
0.0916183	5	85	REACT:R-HSA-3560801	Defective B3GAT3 causes JDSSDHD
0.0916183	5	85	REACT:R-HSA-3560783	Defective B4GALT7 causes EDS progeroid type
0.090782	5	98	REACT:R-HSA-190371	FGFR3b ligand binding and activation
0.090782	2	453	REACT:R-HSA-164944	Nef and signal transduction
0.090782	1	29	REACT:R-HSA-1362409	Mitochondrial iron-sulfur cluster biogenesis
0.090782	1	89	KEGG:hsa_M00549	Nucleotide sugar biosynthesis glucose => UDP-glucose
0.090782	2	6	REACT:R-HSA-727802	Transport of nucleotide sugars
0.090782	1	48	REACT:R-HSA-5652084	Fructose metabolism
0.090782	2	260	REACT:R-HSA-5619102	SLC transporter disorders
0.090782	5	215	REACT:R-HSA-447038	NrCAM interactions
0.090782	2	15	REACT:R-HSA-426117	Cation-coupled Chloride cotransporters
0.090782	1	449	REACT:R-HSA-3304351	Signaling by TGF-beta Receptor Complex in Cancer
0.090782	3	208	REACT:R-HSA-2993913	Clearance of Nuclear Envelope Membranes from Chromatin
0.090782	1	46	REACT:R-HSA-2142688	Synthesis of 5-eicosatetraenoic acids
0.0903529	1	891	REACT:R-HSA-69052	Switching of origins to a post-replicative state
0.0903529	1	891	REACT:R-HSA-68949	Orc1 removal from chromatin
0.0901147	1	387	REACT:R-HSA-1839126	FGFR2 mutant receptor activation
0.089278	2	276	REACT:R-HSA-392170	ADP signalling through P2Y purinoceptor 12
0.089278	1	238	REACT:R-HSA-210991	Basigin interactions
0.089278	2	396	REACT:R-HSA-198753	ERK/MAPK targets
0.0888498	1	691	REACT:R-HSA-156902	Peptide chain elongation
0.0888498	1	666	REACT:R-HSA-192823	Viral mRNA Translation
0.088645	1	113	REACT:R-HSA-75105	Fatty Acyl-CoA Biosynthesis
0.088645	1	246	REACT:R-HSA-3906995	Diseases associated with O-glycosylation of proteins
0.0884079	1	61	KEGG:hsa_M00004	Pentose phosphate pathway (Pentose phosphate cycle)
0.0884079	2	1108	REACT:R-HSA-8875555	MET activates RAP1 and RAC1
0.0884079	2	1108	REACT:R-HSA-8851805	MET activates RAS signaling
0.0884079	6	863	REACT:R-HSA-8847993	ERBB2 Activates PTK6 Signaling
0.0884079	6	260	REACT:R-HSA-879518	Transport of organic anions
0.0884079	6	392	REACT:R-HSA-69416	Dimerization of procaspase-8
0.0884079	6	22	REACT:R-HSA-629594	Highly calcium permeable postsynaptic nicotinic acetylcholine receptors
0.0884079	6	392	REACT:R-HSA-5218900	CASP8 activity is inhibited
0.0884079	2	189	REACT:R-HSA-5210891	Uptake and function of anthrax toxins
0.0884079	6	392	REACT:R-HSA-3371378	Regulation by c-FLIP
0.0877746	1	891	REACT:R-HSA-176187	Activation of ATR in response to replication stress
0.0871418	2	735	REACT:R-HSA-450294	MAP kinase activation in TLR cascade
0.0869376	1	65	KEGG:hsa00760	Nicotinate and nicotinamide metabolism
0.0865095	1	691	REACT:R-HSA-156842	Eukaryotic Translation Elongation
0.0860678	4	54	REACT:R-HSA-139853	Elevation of cytosolic Ca2+ levels
0.0860678	1	70	KEGG:hsa00450	Selenocompound metabolism
0.0860678	1	505	REACT:R-HSA-69183	Processive synthesis on the lagging strand
0.0860678	2	70	REACT:R-HSA-5223345	Miscellaneous transport and binding events
0.0860678	2	434	REACT:R-HSA-5099900	WNT5A-dependent internalization of FZD4
0.0860678	1	28	REACT:R-HSA-442660	Na+/Cl- dependent neurotransmitter transporters
0.0858452	1	666	REACT:R-HSA-72737	Cap-dependent Translation Initiation
0.0858452	1	666	REACT:R-HSA-72613	Eukaryotic Translation Initiation
0.0854344	1	295	REACT:R-HSA-749476	RNA Polymerase III Abortive And Retractive Initiation
0.0854344	1	295	REACT:R-HSA-74158	RNA Polymerase III Transcription
0.0852307	6	863	REACT:R-HSA-1251932	PLCG1 events in ERBB2 signaling
0.0852307	1	24	KEGG:hsa_M00741	Propanoyl-CoA metabolism propanoyl-CoA => succinyl-CoA
0.0852307	1	17	KEGG:hsa_M00632	Galactose degradation Leloir pathway galactose => alpha-D-glucose-1P
0.0852307	1	27	KEGG:hsa_M00148	Succinate dehydrogenase (ubiquinone)
0.0852307	1	106	REACT:R-HSA-6807062	Cholesterol biosynthesis via lathosterol
0.0852307	1	106	REACT:R-HSA-6807047	Cholesterol biosynthesis via desmosterol
0.0852307	2	194	REACT:R-HSA-6802953	RAS signaling downstream of NF1 loss-of-function variants
0.0852307	1	94	REACT:R-HSA-6783984	Glycine degradation
0.0852307	2	11	REACT:R-HSA-5662702	Melanin biosynthesis
0.0852307	6	88	REACT:R-HSA-399710	Activation of AMPA receptors
0.0852307	4	589	REACT:R-HSA-3134973	LRR FLII-interacting protein 1 (LRRFIP1) activates type I IFN production
0.0845969	2	1018	REACT:R-HSA-6804758	Regulation of TP53 Activity through Acetylation
0.0845969	2	276	REACT:R-HSA-420092	Glucagon-type ligand receptors
0.0830941	13	536	KEGG:hsa04672	Intestinal immune network for IgA production
0.08289	1	46	REACT:R-HSA-1614558	Degradation of cysteine and homocysteine
0.08289	1	20	KEGG:hsa_M00076	Dermatan sulfate degradation
0.08289	1	72	KEGG:hsa_M00010	Citrate cycle first carbon oxidation oxaloacetate => 2-oxoglutarate
0.08289	5	33	REACT:R-HSA-5632681	Ligand-receptor interactions
0.08289	5	78	REACT:R-HSA-5340588	RNF mutants show enhanced WNT signaling and proliferation
0.08289	3	173	REACT:R-HSA-434316	Fatty Acids bound to GPR40 (FFAR1) regulate insulin secretion
0.08289	3	173	REACT:R-HSA-400451	Free fatty acids regulate insulin secretion
0.08289	2	38	REACT:R-HSA-2142670	Synthesis of epoxy (EET) and dihydroxyeicosatrienoic acids (DHET)
0.08289	1	23	REACT:R-HSA-2046105	Linoleic acid (LA) metabolism
0.08289	2	223	REACT:R-HSA-193634	Axonal growth inhibition (RHOA activation)
0.0813872	1	167	KEGG:hsa04614	Renin-angiotensin system
0.0813872	5	85	REACT:R-HSA-3560782	Diseases associated with glycosaminoglycan metabolism
0.0813872	1	158	REACT:R-HSA-210500	Glutamate Neurotransmitter Release Cycle
0.0807535	2	412	REACT:R-HSA-1660499	Synthesis of PIPs at the plasma membrane
0.0805491	2	268	REACT:R-HSA-176974	Unwinding of DNA
0.0805491	1	114	REACT:R-HSA-1480926	O2/CO2 exchange in erythrocytes
0.0805491	2	666	REACT:R-HSA-1358803	Downregulation of ERBB2:ERBB3 signaling
0.0805491	2	1108	REACT:R-HSA-1250347	SHC1 events in ERBB4 signaling
0.0805491	1	114	REACT:R-HSA-1237044	Erythrocytes take up carbon dioxide and release oxygen
0.0805491	6	120	KEGG:hsa_M00147	NADH dehydrogenase (ubiquinone) 1 beta subcomplex
0.0805491	1	41	KEGG:hsa_M00094	Ceramide biosynthesis
0.0805491	6	589	REACT:R-HSA-8866907	Activation of the TFAP2 (AP-2) family of transcription factors
0.0805491	1	75	REACT:R-HSA-73817	Purine ribonucleoside monophosphate biosynthesis
0.0805491	1	189	REACT:R-HSA-418359	Reduction of cytosolic Ca++ levels
0.0805491	2	1108	REACT:R-HSA-389359	CD28 dependent Vav1 pathway
0.0805491	2	752	REACT:R-HSA-350054	Notch-HLH transcription pathway
0.0805491	2	399	REACT:R-HSA-3270619	IRF3-mediated induction of type I IFN
0.0805491	1	399	KEGG:hsa03450	Non-homologous end-joining
0.0805491	3	672	REACT:R-HSA-210990	PECAM1 interactions
0.0798849	2	487	REACT:R-HSA-165159	mTOR signalling
0.0790465	1	295	REACT:R-HSA-76066	RNA Polymerase III Transcription Initiation From Type 2 Promoter
0.0790465	2	392	REACT:R-HSA-5357769	Caspase activation via extrinsic apoptotic signalling pathway
0.0790465	2	356	REACT:R-HSA-400685	Sema4D in semaphorin signaling
0.078208	1	38	KEGG:hsa00910	Nitrogen metabolism
0.078208	1	41	KEGG:hsa_M00099	Sphingosine biosynthesis
0.078208	1	375	REACT:R-HSA-69205	G1/S-Specific Transcription
0.078208	2	127	REACT:R-HSA-5686938	Regulation of TLR by endogenous ligand
0.078208	2	735	REACT:R-HSA-5684264	MAP3K8 (TPL2)-dependent MAPK1/3 activation
0.078208	6	392	REACT:R-HSA-5218859	Regulated Necrosis
0.078208	6	392	REACT:R-HSA-5213460	RIPK1-mediated regulated necrosis
0.078208	1	52	REACT:R-HSA-422085	Synthesis secretion and deacylation of Ghrelin
0.078208	2	666	REACT:R-HSA-193639	p75NTR signals via NF-kB
0.0781931	1	299	REACT:R-HSA-6805567	Keratinization
0.0773401	1	46	REACT:R-HSA-1614517	Sulfide oxidation to sulfate
0.0773401	2	194	REACT:R-HSA-1169092	Activation of RAS in B cells
0.0773401	1	13	KEGG:hsa_M00128	Ubiquinone biosynthesis eukaryotes 4-hydroxybenzoate => ubiquinone
0.0773401	1	65	KEGG:hsa00400	Phenylalanine tyrosine and tryptophan biosynthesis
0.0773401	1	15	KEGG:hsa_M00044	Tyrosine degradation tyrosine => homogentisate
0.0773401	2	31	KEGG:hsa_M00042	Catecholamine biosynthesis tyrosine => dopamine => noradrenaline => adrenaline
0.0773401	6	453	REACT:R-HSA-8866376	Reelin signalling pathway
0.0773401	3	1108	REACT:R-HSA-8865999	MET activates PTPN11
0.0773401	1	94	REACT:R-HSA-77350	Beta oxidation of hexanoyl-CoA to butanoyl-CoA
0.0773401	1	94	REACT:R-HSA-77348	Beta oxidation of octanoyl-CoA to hexanoyl-CoA
0.0773401	1	94	REACT:R-HSA-77346	Beta oxidation of decanoyl-CoA to octanoyl-CoA-CoA
0.0773401	1	38	KEGG:hsa00232	Caffeine metabolism
0.0773401	1	39	REACT:R-HSA-70370	Galactose catabolism
0.0773401	1	48	REACT:R-HSA-70350	Fructose catabolism
0.0773401	2	276	REACT:R-HSA-5693548	Sensing of DNA Double Strand Breaks
0.0773401	1	20	REACT:R-HSA-446205	Synthesis of GDP-mannose
0.0773401	1	12	REACT:R-HSA-427652	Sodium-coupled phosphate cotransporters
0.0773401	4	449	REACT:R-HSA-3304356	SMAD2/3 Phosphorylation Motif Mutants in Cancer
0.0773401	8	137	REACT:R-HSA-3000471	Scavenging by Class B Receptors
0.0773401	8	5	REACT:R-HSA-2187335	The retinoid cycle in cones (daylight vision)
0.0773401	1	6	REACT:R-HSA-211916	Vitamins
0.0773401	1	29	REACT:R-HSA-196843	Vitamin B2 (riboflavin) metabolism
0.0767058	1	295	REACT:R-HSA-73863	RNA Polymerase I Transcription Termination
0.0758382	2	1108	REACT:R-HSA-8876384	Listeria monocytogenes entry into host cells
0.0758382	1	505	REACT:R-HSA-69186	Lagging Strand Synthesis
0.0758382	2	276	REACT:R-HSA-418217	G beta:gamma signalling through PLC beta
0.0754097	1	666	KEGG:hsa_M00177	Ribosome eukaryotes
0.0749993	4	30	REACT:R-HSA-1296052	Ca2+ activated K+ channels
0.0749993	1	132	REACT:R-HSA-110357	Displacement of DNA glycosylase by APEX1
0.0749993	5	72	KEGG:hsa_M00694	cGMP signaling
0.0749993	1	95	KEGG:hsa_M00135	GABA biosynthesis eukaryotes putrescine => GABA
0.0749993	3	1108	REACT:R-HSA-74749	Signal attenuation
0.0749993	1	65	REACT:R-HSA-74259	Purine catabolism
0.0749993	1	291	REACT:R-HSA-5685939	HDR through MMEJ (alt-NHEJ)
0.0749993	1	46	REACT:R-HSA-428643	Organic anion transporters
0.0749993	1	69	REACT:R-HSA-425986	Sodium/Proton exchangers
0.0749993	6	299	REACT:R-HSA-390696	Adrenoceptors
0.0749993	1	38	REACT:R-HSA-2142816	Synthesis of (16-20)-hydroxyeicosatetraenoic acids (HETE)
0.0749993	2	231	REACT:R-HSA-196025	Formation of annular gap junctions
0.0734976	1	505	REACT:R-HSA-174417	Telomere C-strand (Lagging Strand) Synthesis
0.0734976	1	803	REACT:R-HSA-5674400	Constitutive Signaling by AKT1 E17K in Cancer
0.0734976	2	356	REACT:R-HSA-416572	Sema4D induced cell migration and growth-cone collapse
0.0726583	2	286	REACT:R-HSA-113501	Inhibition of replication initiation of damaged DNA by RB1/E2F1
0.0726583	6	453	REACT:R-HSA-75892	Platelet Adhesion to exposed collagen
0.0726583	2	2133	REACT:R-HSA-3134963	DEx/H-box helicases activate type I IFN and inflammatory cytokines production
0.0726583	2	666	REACT:R-HSA-209560	NF-kB is activated and signals survival
0.0726583	2	392	REACT:R-HSA-202670	ERKs are inactivated
0.0720236	2	487	REACT:R-HSA-109703	PKB-mediated events
0.0713624	1	666	REACT:R-HSA-6782135	Dual incision in TC-NER
0.0711569	1	295	REACT:R-HSA-76071	RNA Polymerase III Transcription Initiation From Type 3 Promoter
0.0711569	1	295	REACT:R-HSA-76061	RNA Polymerase III Transcription Initiation From Type 1 Promoter
0.0711569	2	309	REACT:R-HSA-380972	Energy dependent regulation of mTOR by LKB1-AMPK
0.0711569	2	422	REACT:R-HSA-2032785	YAP1- and WWTR1 (TAZ)-stimulated gene expression
0.0705224	1	77	KEGG:hsa00561	Glycerolipid metabolism
0.0703171	1	158	REACT:R-HSA-181430	Norepinephrine Neurotransmitter Release Cycle
0.0703171	1	248	KEGG:hsa_M00181	RNA polymerase III eukaryotes
0.0703171	2	223	REACT:R-HSA-5627117	RHO GTPases Activate ROCKs
0.0703171	1	458	REACT:R-HSA-450385	Butyrate Response Factor 1 (BRF1) binds and destabilizes mRNA
0.0703171	2	1640	REACT:R-HSA-3232118	SUMOylation of transcription factors
0.0703171	1	167	REACT:R-HSA-2022377	Metabolism of Angiotensinogen to Angiotensins
0.0696822	1	1640	REACT:R-HSA-5696395	Formation of Incision Complex in GG-NER
0.0694509	5	113	REACT:R-HSA-190370	FGFR1b ligand binding and activation
0.0694509	1	430	REACT:R-HSA-171319	Telomere Extension By Telomerase
0.0694509	13	52	REACT:R-HSA-166662	Lectin pathway of complement activation
0.0694509	2	268	KEGG:hsa_M00285	MCM complex
0.0694509	1	94	KEGG:hsa_M00085	Fatty acid biosynthesis elongation mitochondria
0.0694509	6	863	REACT:R-HSA-8857538	PTK6 promotes HIF1A stabilization
0.0694509	1	70	REACT:R-HSA-6798163	Choline catabolism
0.0694509	4	946	REACT:R-HSA-4411364	Binding of TCF/LEF:CTNNB1 to target gene promoters
0.0694509	1	71	REACT:R-HSA-390247	Beta-oxidation of very long chain fatty acids
0.0694509	1	449	REACT:R-HSA-3656534	Loss of Function of TGFBR1 in Cancer
0.0694509	1	449	REACT:R-HSA-3656532	TGFBR1 KD Mutants in Cancer
0.0694509	1	27	REACT:R-HSA-2142700	Synthesis of Lipoxins (LX)
0.0694509	4	246	REACT:R-HSA-210744	Regulation of gene expression in late stage (branching morphogenesis) pancreatic bud precursor cells
0.0694509	4	75	REACT:R-HSA-196791	Vitamin D (calciferol) metabolism
0.0694509	8	17	REACT:R-HSA-193993	Mineralocorticoid biosynthesis
0.0690217	1	531	REACT:R-HSA-5578749	Transcriptional regulation by small RNAs
0.0688159	1	1018	REACT:R-HSA-2559585	Oncogene Induced Senescence
0.0679757	2	1108	REACT:R-HSA-6807004	Negative regulation of MET activity
0.0679757	2	96	REACT:R-HSA-5620916	VxPx cargo-targeting to cilium
0.0679757	2	276	REACT:R-HSA-500657	Presynaptic function of Kainate receptors
0.067547	1	891	REACT:R-HSA-69002	DNA Replication Pre-Initiation
0.067547	1	891	REACT:R-HSA-68874	M/G1 Transition
0.0675098	1	2133	REACT:R-HSA-388396	GPCR downstream signaling
0.0671099	4	109	REACT:R-HSA-170660	Adenylate cyclase activating pathway
0.0671099	1	133	KEGG:hsa_M00035	Methionine degradation
0.0671099	1	17	REACT:R-HSA-975578	Reactions specific to the complex N-glycan synthesis pathway
0.0671099	1	81	REACT:R-HSA-8868766	rRNA processing in the mitochondrion
0.0671099	2	1168	REACT:R-HSA-8866904	Negative regulation of activity of TFAP2 (AP-2) family transcription factors
0.0671099	1	89	REACT:R-HSA-73929	Base-Excision Repair AP Site Formation
0.0671099	2	189	REACT:R-HSA-5607763	CLEC7A (Dectin-1) induces NFAT activation
0.0671099	2	325	REACT:R-HSA-418890	Role of second messengers in netrin-1 signaling
0.0671099	1	71	REACT:R-HSA-389887	Beta-oxidation of pristanoyl-CoA
0.0671099	2	204	REACT:R-HSA-380320	Recruitment of NuMA to mitotic centrosomes
0.0671099	1	76	KEGG:hsa00072	Synthesis and degradation of ketone bodies
0.0671099	2	180	REACT:R-HSA-2562578	TRIF-mediated programmed cell death
0.0671099	2	1018	REACT:R-HSA-2559584	Formation of Senescence-Associated Heterochromatin Foci (SAHF)
0.0671099	1	570	REACT:R-HSA-2514853	Condensation of Prometaphase Chromosomes
0.0671099	1	43	REACT:R-HSA-2022857	Keratan sulfate degradation
0.0668877	1	666	REACT:R-HSA-975957	Nonsense Mediated Decay (NMD) enhanced by the Exon Junction Complex (EJC)
0.0668877	1	666	REACT:R-HSA-927802	Nonsense-Mediated Decay (NMD)
0.0666809	1	1168	REACT:R-HSA-69473	G2/M DNA damage checkpoint
0.0666809	1	492	KEGG:hsa03018	RNA degradation
0.0656341	2	672	REACT:R-HSA-418592	ADP signalling through P2Y purinoceptor 1
0.0647688	2	399	REACT:R-HSA-1834941	STING mediated induction of host immune responses
0.0647688	2	104	REACT:R-HSA-1660516	Synthesis of PIPs at the early endosome membrane
0.0647688	1	505	REACT:R-HSA-69166	Removal of the Flap Intermediate
0.0647688	1	1018	REACT:R-HSA-6803205	TP53 regulates transcription of several additional cell death genes whose specific roles in p53-dependent apoptosis remain uncertain
0.0647688	1	13	REACT:R-HSA-435354	Zinc transporters
0.0647688	2	672	REACT:R-HSA-418885	DCC mediated attractive signaling
0.063928	8	194	REACT:R-HSA-190827	Transport of connexins along the secretory pathway
0.063928	8	194	REACT:R-HSA-190704	Oligomerization of connexins into connexons
0.063928	13	113	REACT:R-HSA-190374	FGFR1c and Klotho ligand binding and activation
0.063928	1	60	REACT:R-HSA-173599	Formation of the active cofactor UDP-glucuronate
0.063928	4	171	REACT:R-HSA-165181	Inhibition of TSC complex formation by PKB
0.063928	1	23	REACT:R-HSA-162699	Synthesis of dolichyl-phosphate mannose
0.063928	13	9	REACT:R-HSA-1296067	Potassium transport channels
0.063928	1	35	KEGG:hsa_M00118	Glutathione biosynthesis glutamate => glutathione
0.063928	20	12	KEGG:hsa_M00108	C21-Steroid hormone biosynthesis progesterone => corticosterone/aldosterone
0.063928	1	100	KEGG:hsa_M00051	Uridine monophosphate biosynthesis glutamine (+ PRPP) => UMP
0.063928	1	17	KEGG:hsa_M00046	Pyrimidine degradation uracil => beta-alanine thymine => 3-aminoisobutanoate
0.063928	1	95	KEGG:hsa_M00020	Serine biosynthesis glycerate-3P => serine
0.063928	7	313	REACT:R-HSA-8875791	MET activates STAT3
0.063928	1	94	REACT:R-HSA-77305	Beta oxidation of palmitoyl-CoA to myristoyl-CoA
0.063928	6	25	REACT:R-HSA-5658034	HHAT G278V abrogates palmitoylation of Hh-Np
0.063928	13	54	REACT:R-HSA-5635851	GLI proteins bind promoters of Hh responsive genes to promote transcription
0.063928	2	50	REACT:R-HSA-5624958	ARL13B-mediated ciliary trafficking of INPP5E
0.063928	2	106	REACT:R-HSA-5602680	MyD88 deficiency (TLR5)
0.063928	2	156	REACT:R-HSA-5602571	TRAF3 deficiency - HSE
0.063928	13	126	REACT:R-HSA-5250989	Toxicity of botulinum toxin type G (BoNT/G)
0.063928	6	126	REACT:R-HSA-5250958	Toxicity of botulinum toxin type B (BoNT/B)
0.063928	5	12	REACT:R-HSA-427589	Type II Na+/Pi cotransporters
0.063928	1	64	REACT:R-HSA-380615	Serotonin clearance from the synaptic cleft
0.063928	1	49	REACT:R-HSA-379401	Dopamine clearance from the synaptic cleft
0.063928	4	20	REACT:R-HSA-3359463	Defective CUBN causes hereditary megaloblastic anemia 1
0.063928	4	20	REACT:R-HSA-3359462	Defective AMN causes hereditary megaloblastic anemia 1
0.063928	13	32	REACT:R-HSA-265473	Trafficking of dietary sterols
0.063928	13	313	REACT:R-HSA-198745	Signalling to STAT3
0.0632685	1	390	KEGG:hsa_M00354	Spliceosome U4/U6.U5 tri-snRNP
0.0626334	2	1168	REACT:R-HSA-5693565	Recruitment and ATM-mediated phosphorylation of repair and signaling proteins at DNA double strand breaks
0.0624274	1	510	REACT:R-HSA-163560	Hormone-sensitive lipase (HSL)-mediated triacylglycerol hydrolysis
0.0624274	2	666	REACT:R-HSA-936964	Activation of IRF3/IRF7 mediated by TBK1/IKK epsilon
0.0624274	1	248	REACT:R-HSA-73780	RNA Polymerase III Chain Elongation
0.0615862	2	323	REACT:R-HSA-164843	2-LTR circle formation
0.0615862	2	286	REACT:R-HSA-163767	PP2A-mediated dephosphorylation of key metabolic factors
0.0615862	3	215	KEGG:hsa_M00691	DNA damage-induced cell cycle checkpoints
0.0615862	1	27	KEGG:hsa_M00120	Coenzyme A biosynthesis pantothenate => CoA
0.0615862	2	22	KEGG:hsa_M00092	Phosphatidylethanolamine (PE) biosynthesis ethanolamine => PE
0.0615862	1	20	KEGG:hsa_M00077	Chondroitin sulfate degradation
0.0615862	1	200	KEGG:hsa_M00072	N-glycosylation by oligosaccharyltransferase
0.0615862	6	180	REACT:R-HSA-75158	TRAIL signaling
0.0615862	2	70	REACT:R-HSA-5649702	APEX1-Independent Resolution of AP Sites via the Single Nucleotide Replacement Pathway
0.0615862	4	32	REACT:R-HSA-5362798	Release of Hh-Np from the secreting cell
0.0615862	13	437	REACT:R-HSA-448706	Interleukin-1 processing
0.0615862	2	281	REACT:R-HSA-426496	Post-transcriptional silencing by small RNAs
0.0615862	13	49	REACT:R-HSA-419771	Opsins
0.0615862	6	32	REACT:R-HSA-210747	Regulation of gene expression in early pancreatic precursor cells
0.0615862	1	27	REACT:R-HSA-196783	Coenzyme A biosynthesis
0.0609274	1	375	KEGG:hsa03410	Base excision repair
0.0600859	1	505	REACT:R-HSA-400508	Incretin synthesis secretion and inactivation
0.0600859	1	85	REACT:R-HSA-2022928	HS-GAG biosynthesis
0.0592219	1	505	REACT:R-HSA-174414	Processive synthesis on the C-strand of the telomere
0.0592219	1	41	REACT:R-HSA-174403	Glutathione synthesis and recycling
0.0592219	2	118	REACT:R-HSA-1236977	Endosomal/Vacuolar pathway
0.0592219	6	589	REACT:R-HSA-1234158	Regulation of gene expression by Hypoxia-inducible Factor
0.0592219	2	112	KEGG:hsa_M00404	COPII complex
0.0592219	2	595	REACT:R-HSA-975110	TRAF6 mediated IRF7 activation in TLR7/8 or 9 signaling
0.0592219	1	161	REACT:R-HSA-68689	CDC6 association with the ORC:origin complex
0.0592219	2	356	REACT:R-HSA-5625970	RHO GTPases activate KTN1
0.0592219	6	246	REACT:R-HSA-5578768	Physiological factors
0.0592219	5	85	REACT:R-HSA-3656253	Defective EXT1 causes exostoses 1 TRPS2 and CHDS
0.0592219	5	85	REACT:R-HSA-3656237	Defective EXT2 causes exostoses 2
0.0592219	4	589	REACT:R-HSA-2197563	NOTCH2 intracellular domain regulates transcription
0.0592219	7	80	REACT:R-HSA-2022923	Dermatan sulfate biosynthesis
0.0577442	1	60	KEGG:hsa00040	Pentose and glucuronate interconversions
0.0568806	2	735	REACT:R-HSA-1170546	Prolactin receptor signaling
0.0568806	5	78	REACT:R-HSA-3772470	Negative regulation of TCF-dependent signaling by WNT ligand antagonists
0.0568806	2	666	REACT:R-HSA-3134975	Regulation of innate immune responses to cytosolic DNA
0.0564516	1	829	REACT:R-HSA-6781827	Transcription-Coupled Nucleotide Excision Repair (TC-NER)
0.0560385	13	93	REACT:R-HSA-173736	Alternative complement activation
0.0560385	13	9	REACT:R-HSA-1296061	HCN channels
0.0560385	1	29	REACT:R-HSA-1296025	ATP sensitive Potassium channels
0.0560385	1	38	REACT:R-HSA-112313	Neurotransmitter uptake and Metabolism In Glial Cells
0.0560385	2	89	KEGG:hsa_M00425	H/ACA ribonucleoprotein complex
0.0560385	8	34	KEGG:hsa_M00110	C19/C18-Steroid hormone biosynthesis pregnenolone => androstenedione => estrone
0.0560385	1	43	KEGG:hsa_M00027	GABA (gamma-Aminobutyrate) shunt
0.0560385	1	52	KEGG:hsa_M00015	Proline biosynthesis glutamate => proline
0.0560385	6	83	REACT:R-HSA-8866906	TFAP2 (AP-2) family regulates transcription of other transcription factors
0.0560385	1	13	REACT:R-HSA-8853383	Lysosomal oligosaccharide catabolism
0.0560385	1	77	REACT:R-HSA-77352	Beta oxidation of butanoyl-CoA to acetyl-CoA
0.0560385	13	150	REACT:R-HSA-74713	IRS activation
0.0560385	17	27	REACT:R-HSA-5683678	Defective ABCA3 causes pulmonary surfactant metabolism dysfunction type 3 (SMDP3)
0.0560385	2	106	REACT:R-HSA-5603037	IRAK4 deficiency (TLR5)
0.0560385	1	18	REACT:R-HSA-5579026	Defective CYP11A1 causes Adrenal insufficiency congenital with 46 XY sex reversal (AICSR)
0.0560385	1	303	REACT:R-HSA-5358493	Synthesis of diphthamide-EEF2
0.0560385	6	246	REACT:R-HSA-5083630	Defective LFNG causes SCDO3
0.0560385	6	30	REACT:R-HSA-428542	Regulation of Commissural axon pathfinding by Slit and Robo
0.0560385	1	46	REACT:R-HSA-3878781	Glycogen storage disease type IV (GBE1)
0.0560385	1	228	REACT:R-HSA-3656535	TGFBR1 LBD Mutants in Cancer
0.0560385	1	228	REACT:R-HSA-3645790	TGFBR2 Kinase Domain Mutants in Cancer
0.0560385	1	228	REACT:R-HSA-3642278	Loss of Function of TGFBR2 in Cancer
0.0560385	6	458	REACT:R-HSA-211163	AKT-mediated inactivation of FOXO1A
0.0560385	1	38	REACT:R-HSA-210455	Astrocytic Glutamate-Glutamine Uptake And Metabolism
0.0560385	2	31	REACT:R-HSA-209905	Catecholamine biosynthesis
0.0560385	2	223	REACT:R-HSA-209563	Axonal growth stimulation
0.0560385	1	125	REACT:R-HSA-204626	Hypusine synthesis from eIF5A-lysine
0.0560385	2	6	REACT:R-HSA-196819	Vitamin B1 (thiamin) metabolism
0.0556091	1	666	REACT:R-HSA-68867	Assembly of the pre-replicative complex
0.0554023	1	59	REACT:R-HSA-1483166	Synthesis of PA
0.0554023	1	666	REACT:R-HSA-2173789	TGF-beta receptor signaling activates SMADs
0.0547457	2	1168	REACT:R-HSA-5693606	DNA Double Strand Break Response
0.0545391	4	449	REACT:R-HSA-1181150	Signaling by NODAL
0.0545391	1	43	KEGG:hsa_M00014	Glucuronate pathway (uronate pathway)
0.0545391	6	238	REACT:R-HSA-416700	Other semaphorin interactions
0.0536966	2	288	REACT:R-HSA-167590	Nef Mediated CD4 Down-regulation
0.0536966	1	40	KEGG:hsa00740	Riboflavin metabolism
0.0536966	6	412	REACT:R-HSA-1250342	PI3K events in ERBB4 signaling
0.0536966	1	41	REACT:R-HSA-110329	Cleavage of the damaged pyrimidine
0.0536966	1	41	REACT:R-HSA-110328	Recognition and association of DNA glycosylase with site containing an affected pyrimidine
0.0536966	2	27	KEGG:hsa_M00059	Glycosaminoglycan biosynthesis heparan sulfate backbone
0.0536966	1	41	REACT:R-HSA-73928	Depyrimidination
0.0536966	2	1860	REACT:R-HSA-450520	HuR (ELAVL1) binds and stabilizes mRNA
0.0536966	6	25	REACT:R-HSA-2243919	Crosslinking of collagen fibrils
0.0536966	2	570	REACT:R-HSA-201688	WNT mediated activation of DVL
0.0536966	1	35	REACT:R-HSA-196108	Pregnenolone biosynthesis
0.0536833	1	1168	REACT:R-HSA-69481	G2/M Checkpoints
0.0534749	1	666	REACT:R-HSA-1799339	SRP-dependent cotranslational protein targeting to membrane
0.0530602	1	666	REACT:R-HSA-532668	N-glycan trimming in the ER and Calnexin/Calreticulin cycle
0.0521975	2	276	REACT:R-HSA-428930	Thromboxane signalling through TP receptor
0.0515613	1	101	REACT:R-HSA-6811440	Retrograde transport at the Trans-Golgi-Network
0.0513545	1	304	KEGG:hsa_M00002	Glycolysis core module involving three-carbon compounds
0.0513545	2	231	REACT:R-HSA-8866427	VLDLR internalisation and degradation
0.0513545	1	2133	REACT:R-HSA-844456	The NLRP3 inflammasome
0.0513545	13	1018	REACT:R-HSA-6803211	TP53 Regulates Transcription of Death Receptors and Ligands
0.0513545	2	162	REACT:R-HSA-381033	ATF6 (ATF6-alpha) activates chaperones
0.0513545	6	32	REACT:R-HSA-209952	Peptide hormone biosynthesis
0.0513417	1	1018	REACT:R-HSA-2559583	Cellular Senescence
0.0506988	6	299	REACT:R-HSA-375280	Amine ligand-binding receptors
0.0500627	1	666	REACT:R-HSA-6782210	Gap-filling DNA repair synthesis and ligation in TC-NER
0.0498557	2	589	REACT:R-HSA-1368082	RORA activates gene expression
0.0490122	1	288	KEGG:hsa_M00337	Immunoproteasome
0.0490122	1	995	REACT:R-HSA-399954	Sema3A PAK dependent Axon repulsion
0.0490122	1	113	REACT:R-HSA-199220	Vitamin B5 (pantothenate) metabolism
0.0483573	1	2458	REACT:R-HSA-2151201	Transcriptional activation of mitochondrial biogenesis
0.0481504	2	41	REACT:R-HSA-174362	Transport and synthesis of PAPS
0.0481504	2	510	REACT:R-HSA-163358	PKA-mediated phosphorylation of key metabolic factors
0.0481504	1	28	KEGG:hsa00750	Vitamin B6 metabolism
0.0481504	13	48	REACT:R-HSA-140834	Extrinsic Pathway of Fibrin Clot Formation
0.0481504	2	89	KEGG:hsa00524	Neomycin kanamycin and gentamicin biosynthesis
0.0481504	2	174	KEGG:hsa_M00405	THC complex
0.0481504	2	401	KEGG:hsa_M00386	Cul4-DDB1-CSA complex
0.0481504	2	401	KEGG:hsa_M00385	Cul4-DDB1-DDB2 complex
0.0481504	1	658	REACT:R-HSA-8869496	TFAP2A acts as a transcriptional repressor during retinoic acid induced cell differentiation
0.0481504	3	946	REACT:R-HSA-8866911	TFAP2 (AP-2) family regulates transcription of cell cycle factors
0.0481504	5	121	REACT:R-HSA-8866423	VLDL biosynthesis
0.0481504	13	40	REACT:R-HSA-8852405	Signaling by MST1
0.0481504	1	94	REACT:R-HSA-77310	Beta oxidation of lauroyl-CoA to decanoyl-CoA-CoA
0.0481504	13	293	REACT:R-HSA-5690714	CD22 mediated BCR regulation
0.0481504	13	163	REACT:R-HSA-5368598	Negative regulation of TCF-dependent signaling by DVL-interacting proteins
0.0481504	6	62	REACT:R-HSA-390651	Dopamine receptors
0.0481504	13	33	REACT:R-HSA-2855086	Ficolins bind to repetitive carbohydrate structures on the target cell surface
0.0481504	13	20	REACT:R-HSA-210746	Regulation of gene expression in endocrine-committed (NEUROG3+) progenitor cells
0.0475136	2	442	REACT:R-HSA-450282	MAPK targets/ Nuclear events mediated by MAP kinases
0.0475136	1	387	KEGG:hsa03020	RNA polymerase
0.0472933	1	666	REACT:R-HSA-162599	Late Phase of HIV Life Cycle
0.0466522	1	1018	REACT:R-HSA-6803204	TP53 Regulates Transcription of Genes Involved in Cytochrome C Release
0.0466522	5	80	REACT:R-HSA-2022870	Chondroitin sulfate biosynthesis
0.0460155	1	946	REACT:R-HSA-2122947	NOTCH1 Intracellular Domain Regulates Transcription
0.0458084	5	94	REACT:R-HSA-190377	FGFR2b ligand binding and activation
0.0458084	1	323	REACT:R-HSA-162592	Integration of provirus
0.0458084	2	173	REACT:R-HSA-113507	E2F-enabled inhibition of pre-replication complex formation
0.0458084	4	449	KEGG:hsa_M00681	Activin signaling
0.0458084	2	672	REACT:R-HSA-8876493	InlA-mediated entry of Listeria monocytogenes into host cells
0.0458084	1	76	REACT:R-HSA-74182	Ketone body metabolism
0.0458084	1	61	REACT:R-HSA-71336	Pentose phosphate pathway (hexose monophosphate shunt)
0.0458084	2	394	REACT:R-HSA-428890	Role of Abl in Robo-Slit signaling
0.0458084	2	356	REACT:R-HSA-428543	Inactivation of Cdc42 and Rac
0.0458084	2	281	REACT:R-HSA-426486	Small interfering RNA (siRNA) biogenesis
0.0458084	1	103	REACT:R-HSA-2161522	Abacavir transport and metabolism
0.0458084	1	458	REACT:R-HSA-198693	AKT phosphorylates targets in the nucleus
0.0443104	2	1108	REACT:R-HSA-182971	EGFR downregulation
0.0443104	1	129	REACT:R-HSA-499943	Synthesis and interconversion of nucleotide di- and triphosphates
0.0443104	6	59	REACT:R-HSA-420499	Class C/3 (Metabotropic glutamate/pheromone receptors)
0.0434662	2	672	REACT:R-HSA-171007	p38MAPK events
0.0434662	1	43	KEGG:hsa00604	Glycosphingolipid biosynthesis - ganglio series
0.0434662	2	891	KEGG:hsa_M00692	Cell cycle - G1/S transition
0.0434662	2	62	KEGG:hsa_M00415	Fatty acid biosynthesis elongation endoplasmic reticulum
0.0434662	1	207	REACT:R-HSA-2564830	Cytosolic iron-sulfur cluster assembly
0.0434662	1	113	KEGG:hsa00061	Fatty acid biosynthesis
0.042829	1	735	REACT:R-HSA-69236	G1 Phase
0.042829	1	735	REACT:R-HSA-69231	Cyclin D associated events in G1
0.0426056	8	194	REACT:R-HSA-190872	Transport of connexons to the plasma membrane
0.0426056	17	131	REACT:R-HSA-187042	TRKA activation by NGF
0.0426056	1	2	KEGG:hsa00785	Lipoic acid metabolism
0.0426056	1	61	REACT:R-HSA-163754	Insulin effects increased synthesis of Xylulose-5-Phosphate
0.0426056	1	7	REACT:R-HSA-156582	Acetylation
0.0426056	13	14	REACT:R-HSA-1299316	TWIK-releated acid-sensitive K+ channel (TASK)
0.0426056	3	392	REACT:R-HSA-111995	phospho-PLA2 pathway
0.0426056	1	83	REACT:R-HSA-111457	Release of apoptotic factors from the mitochondria
0.0426056	1	17	KEGG:hsa_M00554	Nucleotide sugar biosynthesis galactose => UDP-galactose
0.0426056	3	25	KEGG:hsa_M00294	DNA polymerase gamma complex
0.0426056	2	111	KEGG:hsa_M00291	MRN complex
0.0426056	1	43	REACT:R-HSA-916853	Degradation of GABA
0.0426056	1	20	REACT:R-HSA-75896	Plasmalogen biosynthesis
0.0426056	17	27	REACT:R-HSA-5688354	Defective pro-SFTPC causes pulmonary surfactant metabolism dysfunction 2 (SMDP2) and respiratory distress syndrome (RDS)
0.0426056	13	29	REACT:R-HSA-5683177	Defective ABCC8 can cause hypoglycemias and hyperglycemias
0.0426056	6	863	REACT:R-HSA-5638303	Inhibition of Signaling by Overexpressed EGFR
0.0426056	6	863	REACT:R-HSA-5638302	Signaling by Overexpressed Wild-Type EGFR in Cancer
0.0426056	2	35	REACT:R-HSA-5619107	Defective TRP may confer susceptibility towards thyroid papillary carcinoma (TPC)
0.0426056	6	472	REACT:R-HSA-5602636	IKBKB deficiency causes SCID
0.0426056	2	52	REACT:R-HSA-5602566	TICAM1 deficiency - HSE
0.0426056	13	32	REACT:R-HSA-5579031	Defective ACTH causes Obesity and Pro-opiomelanocortinin deficiency (POMCD)
0.0426056	1	46	REACT:R-HSA-3828062	Glycogen storage disease type 0 (muscle GYS1)
0.0426056	1	46	REACT:R-HSA-3814836	Glycogen storage disease type XV (GYG1)
0.0426056	1	64	REACT:R-HSA-380612	Metabolism of serotonin
0.0426056	1	49	REACT:R-HSA-379398	Enzymatic degradation of Dopamine by monoamine oxidase
0.0426056	1	49	REACT:R-HSA-379397	Enzymatic degradation of dopamine by COMT
0.0426056	13	108	REACT:R-HSA-3642279	TGFBR2 MSI Frameshift Mutants in Cancer
0.0426056	18	7	REACT:R-HSA-3359485	Defective CD320 causes methylmalonic aciduria
0.0426056	1	19	REACT:R-HSA-3359478	Defective MUT causes methylmalonic aciduria mut type
0.0426056	1	19	REACT:R-HSA-3359475	Defective MMAA causes methylmalonic aciduria type cblA
0.0426056	4	2	REACT:R-HSA-3359473	Defective MMADHC causes methylmalonic aciduria and homocystinuria type cblD
0.0426056	1	27	REACT:R-HSA-3359469	Defective MTR causes methylmalonic aciduria and homocystinuria type cblG
0.0426056	1	27	REACT:R-HSA-3359467	Defective MTRR causes methylmalonic aciduria and homocystinuria type cblE
0.0426056	4	449	REACT:R-HSA-3311021	SMAD4 MH2 Domain Mutants in Cancer
0.0426056	4	449	REACT:R-HSA-3304347	Loss of Function of SMAD4 in Cancer
0.0426056	13	159	REACT:R-HSA-3249367	STAT6-mediated induction of chemokines
0.0411237	1	1018	REACT:R-HSA-6804114	TP53 Regulates Transcription of Genes Involved in G2 Cell Cycle Arrest
0.0411237	1	410	REACT:R-HSA-450513	Tristetraprolin (TTP ZFP36) binds and destabilizes mRNA
0.0404864	1	1018	REACT:R-HSA-109606	Intrinsic Pathway for Apoptosis
0.0402636	1	44	REACT:R-HSA-189483	Heme degradation
0.0402636	13	131	REACT:R-HSA-187015	Activation of TRKA receptors
0.0402636	13	344	KEGG:hsa_M00424	Shelterin complex
0.0402636	2	79	KEGG:hsa_M00284	Origin recognition complex
0.0402636	2	79	KEGG:hsa00440	Phosphonate and phosphinate metabolism
0.0402636	3	79	KEGG:hsa_M00090	Phosphatidylcholine (PC) biosynthesis choline => PC
0.0402636	1	80	KEGG:hsa_M00073	N-glycan precursor trimming
0.0402636	1	75	KEGG:hsa_M00048	Inosine monophosphate biosynthesis PRPP + glutamine => IMP
0.0402636	1	61	KEGG:hsa_M00007	Pentose phosphate pathway non-oxidative phase fructose 6P => ribose 5P
0.0402636	1	95	REACT:R-HSA-977347	Serine biosynthesis
0.0402636	1	995	REACT:R-HSA-8937144	Aryl hydrocarbon receptor signalling
0.0402636	2	891	REACT:R-HSA-8849470	PTK6 Regulates Cell Cycle
0.0402636	1	94	REACT:R-HSA-77288	mitochondrial fatty acid beta-oxidation of unsaturated fatty acids
0.0402636	2	79	REACT:R-HSA-68616	Assembly of the ORC complex at the origin of replication
0.0402636	7	182	REACT:R-HSA-6806942	MET Receptor Activation
0.0402636	1	960	REACT:R-HSA-3000484	Scavenging by Class F Receptors
0.0396262	2	672	REACT:R-HSA-456926	Thrombin signalling through proteinase activated receptors (PARs)
0.0383519	1	108	REACT:R-HSA-156580	Phase II conjugation
0.0381292	1	646	REACT:R-HSA-73762	RNA Polymerase I Transcription Initiation
0.0379215	1	505	REACT:R-HSA-174437	Removal of the Flap Intermediate from the C-strand
0.0379215	13	28	REACT:R-HSA-1300644	Interaction With The Zona Pellucida
0.0379215	1	666	REACT:R-HSA-5663084	Diseases of carbohydrate metabolism
0.0379215	2	215	REACT:R-HSA-451308	Activation of Ca-permeable Kainate Receptor
0.0379215	2	215	REACT:R-HSA-451306	Ionotropic activity of Kainate Receptors
0.0379215	3	672	REACT:R-HSA-418886	Netrin mediated repulsion signals
0.0379215	1	666	REACT:R-HSA-3785653	Myoclonic epilepsy of Lafora
0.0379215	1	666	REACT:R-HSA-3229121	Glycogen storage diseases
0.0372839	1	295	REACT:R-HSA-76046	RNA Polymerase III Transcription Initiation
0.0364383	2	57	KEGG:hsa00591	Linoleic acid metabolism
0.0364383	1	666	REACT:R-HSA-5696397	Gap-filling DNA repair synthesis and ligation in GG-NER
0.0364383	2	666	REACT:R-HSA-2173788	Downregulation of TGF-beta receptor signaling
0.0357871	1	2458	REACT:R-HSA-1592230	Mitochondrial biogenesis
0.0355791	1	375	REACT:R-HSA-174411	Polymerase switching on the C-strand of the telomere
0.0355791	1	40	KEGG:hsa00730	Thiamine metabolism
0.0355791	1	375	REACT:R-HSA-69109	Leading Strand Synthesis
0.0355791	1	375	REACT:R-HSA-69091	Polymerase switching
0.0349312	1	1168	REACT:R-HSA-69620	Cell Cycle Checkpoints
0.0347334	3	89	REACT:R-HSA-177539	Autointegration results in viral DNA circles
0.0347334	3	89	REACT:R-HSA-175567	Integration of viral DNA into host genomic DNA
0.0347334	1	137	REACT:R-HSA-173107	Binding and entry of HIV virion
0.0347334	1	9	KEGG:hsa00780	Biotin metabolism
0.0347334	6	37	REACT:R-HSA-163282	Mitochondrial transcription initiation
0.0347334	2	210	REACT:R-HSA-111932	CaMK IV-mediated phosphorylation of CREB
0.0347334	1	89	REACT:R-HSA-110331	Cleavage of the damaged purine
0.0347334	1	89	REACT:R-HSA-110330	Recognition and association of DNA glycosylase with site containing an affected purine
0.0347334	1	83	KEGG:hsa_M00392	Ski complex
0.0347334	1	130	KEGG:hsa_M00151	Cytochrome bc1 complex respiratory unit
0.0347334	1	28	KEGG:hsa_M00134	Polyamine biosynthesis arginine => ornithine => putrescine
0.0347334	2	10	KEGG:hsa_M00107	Steroid hormone biosynthesis cholesterol => prognenolone => progesterone
0.0347334	1	113	KEGG:hsa_M00082	Fatty acid biosynthesis initiation
0.0347334	1	26	REACT:R-HSA-964975	Vitamins B6 activation to pyridoxal phosphate
0.0347334	2	113	REACT:R-HSA-8853336	Signaling by plasma membrane FGFR1 fusions
0.0347334	1	24	REACT:R-HSA-880009	Interconversion of 2-oxoglutarate and 2-hydroxyglutarate
0.0347334	13	192	REACT:R-HSA-844455	The NLRP1 inflammasome
0.0347334	1	94	REACT:R-HSA-77285	Beta oxidation of myristoyl-CoA to lauroyl-CoA
0.0347334	1	76	REACT:R-HSA-77108	Utilization of Ketone Bodies
0.0347334	1	89	REACT:R-HSA-73927	Depurination
0.0347334	1	85	REACT:R-HSA-6806664	Metabolism of vitamin K
0.0347334	13	20	REACT:R-HSA-5688031	Defective pro-SFTPB causes pulmonary surfactant metabolism dysfunction 1 (SMDP1) and respiratory distress syndrome (RDS)
0.0347334	13	34	REACT:R-HSA-5653890	Lactose synthesis
0.0347334	13	23	REACT:R-HSA-5357572	Lysosomal glycogen catabolism
0.0347334	2	158	REACT:R-HSA-5250971	Toxicity of botulinum toxin type C (BoNT/C)
0.0347334	1	4	REACT:R-HSA-428808	Na+-dependent glucose transporters
0.0347334	13	32	REACT:R-HSA-392023	Adrenaline signalling through Alpha-2 adrenergic receptor
0.0347334	6	264	REACT:R-HSA-352238	Breakdown of the nuclear lamina
0.0347334	1	18	REACT:R-HSA-2395516	Electron transport from NADPH to Ferredoxin
0.0347334	6	672	REACT:R-HSA-191650	Regulation of gap junction activity
0.0347334	6	672	REACT:R-HSA-191647	c-src mediated regulation of Cx43 function and closure of gap junctions
0.0340825	1	43	REACT:R-HSA-1638074	Keratan sulfate/keratin metabolism
0.0340825	5	151	REACT:R-HSA-5083635	Defective B3GALTL causes Peters-plus syndrome (PpS)
0.0332366	1	666	REACT:R-HSA-110320	Translesion Synthesis by POLH
0.0325986	1	295	KEGG:hsa03022	Basal transcription factors
0.0323904	1	197	REACT:R-HSA-111471	Apoptotic factor-mediated response
0.0323904	1	39	KEGG:hsa_M00086	beta-Oxidation acyl-CoA synthesis
0.0323904	2	80	REACT:R-HSA-73943	Reversal of alkylation damage by DNA dioxygenases
0.0323904	1	80	REACT:R-HSA-73942	DNA Damage Reversal
0.0323904	1	13	REACT:R-HSA-442380	Zinc influx into cells by the SLC39 gene family
0.0323904	1	13	REACT:R-HSA-435368	Zinc efflux and compartmentalization by the SLC30 family
0.0323904	13	80	REACT:R-HSA-3595177	Defective CHSY1 causes TPBS
0.0323904	13	80	REACT:R-HSA-3595174	Defective CHST14 causes EDS musculocontractural type
0.0323904	13	80	REACT:R-HSA-3595172	Defective CHST3 causes SEDCJD
0.0323904	13	132	REACT:R-HSA-195399	VEGF binds to VEGFR leading to receptor dimerization
0.0323904	13	132	REACT:R-HSA-194313	VEGF ligand-receptor interactions
0.0319607	1	946	REACT:R-HSA-170834	Signaling by TGF-beta Receptor Complex
0.0317402	2	595	REACT:R-HSA-933541	TRAF6 mediated IRF7 activation
0.0317402	1	960	REACT:R-HSA-3928663	EPHA-mediated growth cone collapse
0.0308938	1	48	REACT:R-HSA-5365859	RA biosynthesis pathway
0.0308938	1	492	REACT:R-HSA-429947	Deadenylation of mRNA
0.0302461	1	666	REACT:R-HSA-72312	rRNA processing
0.0300359	6	53	REACT:R-HSA-1433617	Regulation of signaling by NODAL
0.0300359	1	36	KEGG:hsa_M00034	Methionine salvage pathway
0.0300359	2	396	REACT:R-HSA-376172	DSCAM interactions
0.0300359	2	180	REACT:R-HSA-200425	Import of palmitoyl-CoA into the mitochondrial matrix
0.0285509	1	28	KEGG:hsa00601	Glycosphingolipid biosynthesis - lacto and neolacto series
0.0281215	1	666	REACT:R-HSA-72764	Eukaryotic Translation Termination
0.0276934	2	758	REACT:R-HSA-111447	Activation of BAD and translocation to mitochondria
0.0276934	1	666	REACT:R-HSA-69298	Association of licensing factors with the pre-replicative complex
0.0276934	2	666	REACT:R-HSA-205043	NRIF signals cell death from the nucleus
0.0276932	1	691	REACT:R-HSA-72766	Translation
0.027055	2	672	REACT:R-HSA-373752	Netrin-1 signaling
0.0268464	2	9	REACT:R-HSA-167827	The proton buffering model
0.0268464	2	9	REACT:R-HSA-167826	The fatty acid cycling model
0.0268464	2	9	REACT:R-HSA-166187	Mitochondrial Uncoupling Proteins
0.0268464	1	28	REACT:R-HSA-1369007	Mitochondrial ABC transporters
0.0268464	13	315	REACT:R-HSA-1306955	GRB7 events in ERBB2 signaling
0.0268464	2	80	REACT:R-HSA-112126	ALKBH3 mediated reversal of alkylation damage
0.0268464	2	189	REACT:R-HSA-111957	Cam-PDE 1 activation
0.0268464	1	132	REACT:R-HSA-110381	Resolution of AP sites via the single-nucleotide replacement pathway
0.0268464	2	66	KEGG:hsa_M00390	Exosome archaea
0.0268464	2	1196	KEGG:hsa_M00384	Cul3-SPOP complex
0.0268464	2	81	KEGG:hsa_M00261	DNA polymerase alpha / primase complex
0.0268464	1	34	KEGG:hsa00471	D-Glutamine and D-glutamate metabolism
0.0268464	1	58	KEGG:hsa_M00006	Pentose phosphate pathway oxidative phase glucose 6P => ribulose 5P
0.0268464	1	18	KEGG:hsa00290	Valine leucine and isoleucine biosynthesis
0.0268464	6	37	REACT:R-HSA-75944	Transcription from mitochondrial promoters
0.0268464	1	37	REACT:R-HSA-6803544	Ion influx/efflux at host-pathogen interface
0.0268464	2	20	REACT:R-HSA-5624138	Trafficking of myristoylated proteins to the cilium
0.0268464	6	29	REACT:R-HSA-5619099	Defective AVP causes neurohypophyseal diabetes insipidus (NDI)
0.0268464	13	41	REACT:R-HSA-5221030	TET1 2 3 and TDG demethylate DNA
0.0268464	18	26	REACT:R-HSA-447115	Interleukin-12 signaling
0.0268464	2	210	REACT:R-HSA-442717	CREB phosphorylation through the activation of CaMKK
0.0268464	1	4	REACT:R-HSA-429593	Inositol transporters
0.0268464	6	109	REACT:R-HSA-3000497	Scavenging by Class H Receptors
0.0268464	1	55	REACT:R-HSA-2408550	Metabolism of ingested H2SeO4 and H2SeO3 into H2Se
0.0268464	1	103	REACT:R-HSA-2161541	Abacavir metabolism
0.0268464	3	131	REACT:R-HSA-203641	NOSTRIN mediated eNOS trafficking
0.0262078	1	295	REACT:R-HSA-73772	RNA Polymerase I Promoter Escape
0.0262078	4	151	REACT:R-HSA-5173214	O-glycosylation of TSR domain-containing proteins
0.0262078	2	946	REACT:R-HSA-2173796	SMAD2/SMAD3:SMAD4 heterotrimer regulates transcription
0.0255595	1	157	KEGG:hsa00590	Arachidonic acid metabolism
0.0253507	1	70	KEGG:hsa00053	Ascorbate and aldarate metabolism
0.0253507	2	276	REACT:R-HSA-392851	Prostacyclin signalling through prostacyclin receptor
0.0253507	1	505	REACT:R-HSA-381771	Synthesis secretion and inactivation of Glucagon-like Peptide-1 (GLP-1)
0.0245033	2	85	REACT:R-HSA-174430	Telomere C-strand synthesis initiation
0.0245033	2	120	REACT:R-HSA-163680	AMPK inhibits chREBP transcriptional activation activity
0.0245033	2	256	KEGG:hsa_M00406	TREX complex
0.0245033	1	64	REACT:R-HSA-77111	Synthesis of Ketone Bodies
0.0245033	2	85	REACT:R-HSA-68952	DNA replication initiation
0.0245033	13	16	REACT:R-HSA-448424	Interleukin-17 signaling
0.0245033	1	58	REACT:R-HSA-446210	Synthesis of UDP-N-acetyl-glucosamine
0.0245033	4	61	REACT:R-HSA-425381	Bicarbonate transporters
0.0245033	2	335	REACT:R-HSA-416550	Sema4D mediated inhibition of cell attachment and migration
0.0245033	1	30	KEGG:hsa04122	Sulfur relay system
0.0245033	1	34	REACT:R-HSA-196836	Vitamin C (ascorbate) metabolism
0.0230078	3	90	REACT:R-HSA-1474165	Reproduction
0.0230078	3	90	REACT:R-HSA-1187000	Fertilization
0.02216	4	449	REACT:R-HSA-1502540	Signaling by Activin
0.02216	6	14	REACT:R-HSA-1296346	Tandem pore domain potassium channels
0.02216	1	248	KEGG:hsa_M00182	RNA polymerase I eukaryotes
0.02216	1	64	REACT:R-HSA-71384	Ethanol oxidation
0.0213038	13	194	REACT:R-HSA-190840	Microtubule-dependent trafficking of connexons from Golgi to the plasma membrane
0.0213038	2	5	REACT:R-HSA-1855231	Synthesis of IPs in the ER lumen
0.0213038	13	65	REACT:R-HSA-1839128	FGFR4 mutant receptor activation
0.0213038	13	113	REACT:R-HSA-1839120	Signaling by FGFR1 amplification mutants
0.0213038	13	252	REACT:R-HSA-169131	Inhibition of PKR
0.0213038	3	4	REACT:R-HSA-1483076	Synthesis of CL
0.0213038	20	5	REACT:R-HSA-1300645	Acrosome Reaction
0.0213038	1000	4	REACT:R-HSA-1299344	TWIK-related spinal cord K+ channel (TRESK)
0.0213038	19	6	KEGG:hsa_M00103	Cholecalciferol biosynthesis
0.0213038	13	5	KEGG:hsa_M00043	Thyroid hormone biosynthesis tyrosine => triiodothyronine/thyroxine
0.0213038	6	94	REACT:R-HSA-8853333	Signaling by FGFR2 fusions
0.0213038	5	54	REACT:R-HSA-77042	Formation of editosomes by ADAR proteins
0.0213038	5	54	REACT:R-HSA-75102	C6 deamination of adenosine
0.0213038	5	54	REACT:R-HSA-75064	mRNA Editing: A to I Conversion
0.0213038	1	49	REACT:R-HSA-70688	Proline catabolism
0.0213038	13	10	REACT:R-HSA-6809583	Retinoid metabolism disease events
0.0213038	13	260	REACT:R-HSA-5619110	Defective SLCO1B1 causes hyperbilirubinemia Rotor type (HBLRR)
0.0213038	13	260	REACT:R-HSA-5619058	Defective SLCO1B3 causes hyperbilirubinemia Rotor type (HBLRR)
0.0213038	2	52	REACT:R-HSA-5602415	UNC93B1 deficiency - HSE
0.0213038	2	52	REACT:R-HSA-5602410	TLR3 deficiency - HSE
0.0213038	13	314	REACT:R-HSA-5467333	APC truncation mutants are not K63 polyubiquitinated
0.0213038	5	8	REACT:R-HSA-5340573	WNT ligand secretion is abrogated by the PORCN inhibitor LGK974
0.0213038	1000	126	REACT:R-HSA-5250982	Toxicity of tetanus toxin (TeNT)
0.0213038	6	73	REACT:R-HSA-5083633	Defective POMT1 causes MDDGA1 MDDGB1 and MDDGC1
0.0213038	6	73	REACT:R-HSA-5083629	Defective POMT2 causes MDDGA2 MDDGB2 and MDDGC2
0.0213038	6	73	REACT:R-HSA-5083628	Defective POMGNT1 causes MDDGA3 MDDGB3 and MDDGC3
0.0213038	1	54	REACT:R-HSA-389542	NADPH regeneration
0.0213038	4	1	REACT:R-HSA-3359474	Defective MMACHC causes methylmalonic aciduria and homocystinuria type cblC
0.0213038	1000	7	REACT:R-HSA-3359457	Defective GIF causes intrinsic factor deficiency
0.0213038	18	7	REACT:R-HSA-3359454	Defective TCN2 causes hereditary megaloblastic anemia
0.0213038	18	15	REACT:R-HSA-3248023	Regulation by TREX1
0.0213038	1	54	REACT:R-HSA-2978092	Abnormal conversion of 2-oxoglutarate to 2-hydroxyglutarate
0.0213038	5	98	REACT:R-HSA-2033515	t(4;14) translocations of FGFR3
0.0213038	6	94	REACT:R-HSA-2023837	Signaling by FGFR2 amplification mutants
0.0202353	1	666	REACT:R-HSA-975956	Nonsense Mediated Decay (NMD) independent of the Exon Junction Complex (EJC)
0.0198164	1	60	REACT:R-HSA-156588	Glucuronidation
0.0198164	2	423	REACT:R-HSA-446353	Cell-extracellular matrix interactions
0.0198164	1	666	REACT:R-HSA-2173791	TGF-beta receptor signaling in EMT (epithelial to mesenchymal transition)
0.01917	2	946	REACT:R-HSA-2173793	Transcriptional activity of SMAD2/SMAD3:SMAD4 heterotrimer
0.0189607	13	131	REACT:R-HSA-187024	NGF-independant TRKA activation
0.0189607	1	96	REACT:R-HSA-180689	APOBEC3G mediated resistance to HIV-1 infection
0.0189607	2	260	REACT:R-HSA-176417	Phosphorylation of Emi1
0.0189607	13	159	REACT:R-HSA-1606341	IRF3 mediated activation of type 1 IFN
0.0189607	2	384	REACT:R-HSA-114516	Disinhibition of SNARE formation
0.0189607	5	197	REACT:R-HSA-111469	SMAC-mediated apoptotic response
0.0189607	5	197	REACT:R-HSA-111464	SMAC-mediated dissociation of IAP:caspase complexes
0.0189607	5	197	REACT:R-HSA-111463	SMAC binds to IAPs
0.0189607	1	94	KEGG:hsa_M00414	Bloom's syndrome complex
0.0189607	2	31	KEGG:hsa_M00037	Melatonin biosynthesis tryptophan => serotonin => melatonin
0.0189607	6	238	REACT:R-HSA-8875513	MET interacts with TNS proteins
0.0189607	13	250	REACT:R-HSA-8849473	PTK6 Expression
0.0189607	1	43	REACT:R-HSA-5661270	Catabolism of glucuronate to xylulose-5-phosphate
0.0189607	13	126	REACT:R-HSA-5250981	Toxicity of botulinum toxin type F (BoNT/F)
0.0189607	13	126	REACT:R-HSA-5250955	Toxicity of botulinum toxin type D (BoNT/D)
0.0189607	1	8	REACT:R-HSA-427601	Multifunctional anion exchangers
0.0189607	1	61	REACT:R-HSA-389599	Alpha-oxidation of phytanate
0.0189607	13	32	REACT:R-HSA-380095	Tachykinin receptors bind tachykinins
0.0189607	2	1640	REACT:R-HSA-3065676	SUMO is conjugated to E1 (UBA2:SAE1)
0.0189607	2	735	REACT:R-HSA-2644607	Loss of Function of FBXW7 in Cancer and NOTCH1 Signaling
0.0189607	2	735	REACT:R-HSA-2644605	FBXW7 Mutants and NOTCH1 in Cancer
0.0189607	2	30	REACT:R-HSA-2161517	Abacavir transmembrane transport
0.0189607	6	31	REACT:R-HSA-2142712	Synthesis of 12-eicosatetraenoic acid derivatives
0.0189607	2	31	REACT:R-HSA-209931	Serotonin and melatonin biosynthesis
0.0176823	1	108	KEGG:hsa00982	Drug metabolism - cytochrome P450
0.0176823	1	531	REACT:R-HSA-157579	Telomere Maintenance
0.0174662	1	304	KEGG:hsa_M00049	Adenine ribonucleotide biosynthesis IMP => ADP ATP
0.0166175	13	1018	REACT:R-HSA-139915	Activation of PUMA and translocation to mitochondria
0.0166175	2	238	KEGG:hsa_M00426	Survival motor neuron (SMN) complex
0.0166175	1	40	KEGG:hsa_M00131	Inositol phosphate metabolism Ins(1 3 4 5)P4 => Ins(1 3 4)P3 => myo-inositol
0.0166175	1	40	KEGG:hsa00430	Taurine and hypotaurine metabolism
0.0166175	2	666	REACT:R-HSA-8849469	PTK6 Regulates RTKs and Their Effectors AKT1 and DOK1
0.0166175	1	67	REACT:R-HSA-71288	Creatine metabolism
0.0166175	1	116	REACT:R-HSA-549127	Organic cation transport
0.0166175	6	51	REACT:R-HSA-391908	Prostanoid ligand receptors
0.0166175	2	286	REACT:R-HSA-2465910	MASTL Facilitates Mitotic Progression
0.0166175	1	960	REACT:R-HSA-203615	eNOS activation
0.0155485	1	960	REACT:R-HSA-211000	Gene Silencing by RNA
0.014274	2	2133	REACT:R-HSA-879415	Advanced glycosylation endproduct receptor signaling
0.014274	1	55	REACT:R-HSA-400511	Synthesis secretion and inactivation of Glucose-dependent Insulinotropic Polypeptide (GIP)
0.014274	3	1108	REACT:R-HSA-391160	Signal regulatory protein (SIRP) family interactions
0.014274	2	666	REACT:R-HSA-209543	p75NTR recruits signalling complexes
0.0134196	2	181	REACT:R-HSA-168316	Assembly of Viral Components at the Budding Site
0.0134196	6	79	REACT:R-HSA-168315	Inhibition of Host mRNA Processing and RNA Silencing
0.0134196	2	230	REACT:R-HSA-168277	Influenza Virus Induced Apoptosis
0.0134196	2	231	REACT:R-HSA-168275	Entry of Influenza Virion into Host Cell via Endocytosis
0.0134196	2	181	REACT:R-HSA-168268	Virus Assembly and Release
0.0134196	13	171	REACT:R-HSA-165160	PDE3B signalling
0.0134196	2	189	REACT:R-HSA-164939	Nef mediated downregulation of CD28 cell surface expression
0.0134196	1	24	REACT:R-HSA-1614603	Cysteine formation from homocysteine
0.0134196	2	8	REACT:R-HSA-1483101	Synthesis of PS
0.0134196	2	83	REACT:R-HSA-141444	Amplification of signal from unattached kinetochores via a MAD2 inhibitory signal
0.0134196	2	83	REACT:R-HSA-141424	Amplification of signal from the kinetochores
0.0134196	1	51	REACT:R-HSA-141333	Biogenic amines are oxidatively deaminated to aldehydes by MAOA and MAOB
0.0134196	16	96	REACT:R-HSA-114294	Activation translocation and oligomerization of BAX
0.0134196	2	599	KEGG:hsa_M00400	p97-Ufd1-Npl4 complex
0.0134196	1	24	KEGG:hsa_M00338	Cysteine biosynthesis homocysteine + serine => cysteine
0.0134196	2	74	KEGG:hsa_M00293	DNA polymerase zeta complex
0.0134196	1	3	KEGG:hsa_M00106	Conjugated bile acid biosynthesis cholate => taurocholate/glycocholate
0.0134196	17	7	KEGG:hsa_M00068	Glycosphingolipid biosynthesis globo-series LacCer => Gb4Cer
0.0134196	1	70	KEGG:hsa00300	Lysine biosynthesis
0.0134196	13	30	REACT:R-HSA-8942233	Intestinal infectious diseases
0.0134196	6	40	REACT:R-HSA-888568	GABA synthesis
0.0134196	2	230	REACT:R-HSA-8854521	Interaction between PHLDA1 and AURKA
0.0134196	13	100	REACT:R-HSA-844623	The IPAF inflammasome
0.0134196	2	26	REACT:R-HSA-71737	Pyrophosphate hydrolysis
0.0134196	13	1018	REACT:R-HSA-6804754	Regulation of TP53 Expression
0.0134196	17	15	REACT:R-HSA-5687868	Defective SFTPA2 causes idiopathic pulmonary fibrosis (IPF)
0.0134196	1	43	REACT:R-HSA-5652227	Fructose biosynthesis
0.0134196	13	20	REACT:R-HSA-5357609	Glycogen storage disease type II (GAA)
0.0134196	6	168	REACT:R-HSA-5339700	TCF7L2 mutants don't bind CTBP
0.0134196	1	12	REACT:R-HSA-480985	Synthesis of dolichyl-phosphate-glucose
0.0134196	2	84	REACT:R-HSA-451307	Activation of Na-permeable Kainate Receptors
0.0134196	2	189	REACT:R-HSA-442745	Activation of CaMK IV
0.0134196	1	9	REACT:R-HSA-432030	Transport of glycerol from adipocytes to the liver by Aquaporins
0.0134196	3	3	REACT:R-HSA-428559	Proton-coupled neutral amino acid transporters
0.0134196	1	12	REACT:R-HSA-3858516	Glycogen storage disease type 0 (liver GYS2)
0.0134196	1	95	REACT:R-HSA-351200	Interconversion of polyamines
0.0134196	13	371	REACT:R-HSA-2892245	POU5F1 (OCT4) SOX2 NANOG repress genes related to differentiation
0.0134196	1	6	REACT:R-HSA-217271	FMO oxidises nucleophiles
0.0134196	13	9	REACT:R-HSA-211994	Sterols are 12-hydroxylated by CYP8B1
0.0134196	6	197	REACT:R-HSA-211736	Stimulation of the cell death response by PAK-2p34
0.0134196	6	155	REACT:R-HSA-211728	Regulation of PAK-2p34 activity by PS-GAP/RHG10
0.0134196	13	100	REACT:R-HSA-205017	NFG and proNGF binds to p75NTR
0.0134196	2	93	REACT:R-HSA-203754	NOSIP mediated eNOS trafficking
0.0110764	1	16	REACT:R-HSA-189085	Digestion of dietary carbohydrate
0.0110764	1	42	REACT:R-HSA-1482883	Acyl chain remodeling of DAG and TAG
0.0110764	1	43	REACT:R-HSA-1237112	Methionine salvage pathway
0.0110764	2	121	KEGG:hsa_M00395	Decapping complex
0.0110764	1	86	KEGG:hsa_M00141	C1-unit interconversion eukaryotes
0.0110764	5	19	KEGG:hsa_M00058	Glycosaminoglycan biosynthesis chondroitin sulfate backbone
0.0110764	1	67	KEGG:hsa_M00047	Creatine pathway
0.0110764	2	234	REACT:R-HSA-5626978	TNFR1-mediated ceramide production
0.0110764	8	60	REACT:R-HSA-5339717	Misspliced LRP5 mutants have enhanced beta-catenin-dependent signaling
0.0110764	1	995	REACT:R-HSA-5336415	Uptake and function of diphtheria toxin
0.0110764	2	392	REACT:R-HSA-444257	RSK activation
0.0110764	13	78	REACT:R-HSA-433692	Proton-coupled monocarboxylate transport
0.0110764	6	29	REACT:R-HSA-388479	Vasopressin-like receptors
0.0110764	2	448	REACT:R-HSA-205025	NADE modulates death signalling
0.0104366	1	234	KEGG:hsa04215	Apoptosis - multiple species
0.0097967	1	666	REACT:R-HSA-72702	Ribosomal scanning and start codon recognition
0.0097967	1	666	REACT:R-HSA-72649	Translation initiation complex formation
0.0097967	1	666	REACT:R-HSA-68827	CDT1 association with the CDC6:ORC:origin complex
0.00958657	1	57	KEGG:hsa00592	alpha-Linolenic acid metabolism
0.00958657	2	1018	REACT:R-HSA-6804115	TP53 regulates transcription of additional cell cycle genes whose exact role in the p53 pathway remain uncertain
0.00958657	1	505	REACT:R-HSA-5651801	PCNA-Dependent Long Patch Base Excision Repair
0.00958657	2	666	REACT:R-HSA-5205685	Pink/Parkin Mediated Mitophagy
0.00958657	2	666	REACT:R-HSA-5205647	Mitophagy
0.00958657	2	666	REACT:R-HSA-2173795	Downregulation of SMAD2/3:SMAD4 transcriptional activity
0.00935944	1	1018	REACT:R-HSA-5688426	Deubiquitination
0.00915678	1	1640	REACT:R-HSA-5696399	Global Genome Nucleotide Excision Repair (GG-NER)
0.008733	1	344	REACT:R-HSA-111367	SLBP independent Processing of Histone Pre-mRNAs
0.008733	1	59	KEGG:hsa_M00098	Acylglycerol degradation
0.008733	2	595	REACT:R-HSA-975144	IRAK1 recruits IKK complex upon TLR7/8 or 9 stimulation
0.008733	2	595	REACT:R-HSA-937039	IRAK1 recruits IKK complex
0.008733	2	1108	REACT:R-HSA-8875656	MET receptor recycling
0.008733	1	34	REACT:R-HSA-428790	Facilitative Na+-independent glucose transporters
0.008733	2	162	REACT:R-HSA-381183	ATF6 (ATF6-alpha) activates chaperone genes
0.008733	6	21	REACT:R-HSA-209822	Glycoprotein hormones
0.00724254	1	666	REACT:R-HSA-901042	Calnexin/calreticulin cycle
0.00724254	1	53	REACT:R-HSA-352230	Amino acid transport across the plasma membrane
0.00724254	2	531	REACT:R-HSA-3214842	HDMs demethylate histones
0.00659976	1	108	KEGG:hsa00480	Glutathione metabolism
0.00638943	6	28	KEGG:hsa00533	Glycosaminoglycan biosynthesis - keratan sulfate
0.00638943	2	184	KEGG:hsa_M00389	APC/C complex
0.00638943	1	691	REACT:R-HSA-8876725	Protein methylation
0.00638943	1	116	REACT:R-HSA-549132	Organic cation/anion/zwitterion transport
0.00638943	2	453	REACT:R-HSA-399955	SEMA3A-Plexin repulsion signaling by inhibiting Integrin adhesion
0.00553877	2	417	REACT:R-HSA-180897	Vpr-mediated induction of apoptosis by mitochondrial outer membrane permeabilization
0.00553877	2	57	REACT:R-HSA-1483248	Synthesis of PIPs at the ER membrane
0.00553877	1	51	REACT:R-HSA-140179	Amine Oxidase reactions
0.00553877	13	65	REACT:R-HSA-1307965	betaKlotho-mediated ligand binding
0.00553877	13	7	REACT:R-HSA-1299503	TWIK related potassium channel (TREK)
0.00553877	6	17	REACT:R-HSA-1296053	Classical Kir channels
0.00553877	4	186	REACT:R-HSA-1234162	Oxygen-dependent asparagine hydroxylation of Hypoxia-inducible Factor Alpha
0.00553877	1	83	REACT:R-HSA-111458	Formation of apoptosome
0.00553877	2	399	KEGG:hsa_M00297	DNA-PK complex
0.00553877	1	24	KEGG:hsa_M00133	Polyamine biosynthesis arginine => agmatine => putrescine => spermidine
0.00553877	1	26	KEGG:hsa_M00100	Sphingosine degradation
0.00553877	1	32	KEGG:hsa_M00005	PRPP biosynthesis ribose 5P => PRPP
0.00553877	13	108	REACT:R-HSA-8849472	PTK6 Down-Regulation
0.00553877	1	32	REACT:R-HSA-73843	5-Phosphoribose 1-diphosphate biosynthesis
0.00553877	4	269	REACT:R-HSA-5627083	RHO GTPases regulate CFTR trafficking
0.00553877	2	94	REACT:R-HSA-5250992	Toxicity of botulinum toxin type E (BoNT/E)
0.00553877	1	11	REACT:R-HSA-444411	Rhesus glycoproteins mediate ammonium transport.
0.00553877	1	2	REACT:R-HSA-428776	Class II GLUTs
0.00553877	2	294	REACT:R-HSA-428359	Insulin-like Growth Factor-2 mRNA Binding Proteins (IGF2BPs/IMPs/VICKZs) bind RNA
0.00553877	13	17	REACT:R-HSA-350864	Regulation of thyroid hormone activity
0.00553877	13	100	REACT:R-HSA-193681	Ceramide signalling
0.00510885	2	585	REACT:R-HSA-1632852	Macroautophagy
0.00510885	1	666	REACT:R-HSA-5619084	ABC transporter disorders
0.00489648	6	196	REACT:R-HSA-420029	Tight junction interactions
0.00446675	1	151	REACT:R-HSA-5173105	O-linked glycosylation
0.00404566	5	17	REACT:R-HSA-5576886	Phase 4 - resting membrane potential
0.00319457	2	189	REACT:R-HSA-182218	Nef Mediated CD8 Down-regulation
0.00319457	1	154	KEGG:hsa_M00428	eIF4F complex
0.00319457	1	344	KEGG:hsa_M00398	Sm core complex
0.00319457	2	189	REACT:R-HSA-425561	Sodium/Calcium exchangers
0.00319457	13	38	REACT:R-HSA-420597	Nectin/Necl trans heterodimerization
0.00319457	2	1640	REACT:R-HSA-3065678	SUMO is transferred from E1 to E2 (UBE2I UBC9)
0.00319457	4	267	REACT:R-HSA-199920	CREB phosphorylation
0.00297534	1	666	REACT:R-HSA-156827	L13a-mediated translational silencing of Ceruloplasmin expression
0.00191243	1	666	REACT:R-HSA-72662	Activation of the mRNA upon binding of the cap-binding complex and eIFs and subsequent binding to 43S
0.001061	2	1018	REACT:R-HSA-2559586	DNA Damage/Telomere Stress Induced Senescence
0.000849856	1	106	REACT:R-HSA-1855183	Synthesis of IP2 IP and Ins in the cytosol
0.000849856	1	35	REACT:R-HSA-1475029	Reversible hydration of carbon dioxide
0.000849856	1	199	KEGG:hsa_M00290	Holo-TFIIH complex
0.000849856	1	344	REACT:R-HSA-77588	SLBP Dependent Processing of Replication-Dependent Histone Pre-mRNAs
0.000849856	1	53	REACT:R-HSA-71240	Tryptophan catabolism
0.000849856	1	59	REACT:R-HSA-192456	Digestion of dietary lipid
0.000209213	1	666	REACT:R-HSA-110313	Translesion synthesis by Y family DNA polymerases bypasses lesions on DNA template
-1.63461e-06	1	0	REACT:R-HSA-5657655	MGMT-mediated DNA damage reversal
-0.00128339	1	666	REACT:R-HSA-72695	Formation of the ternary complex and subsequently the 43S complex
-0.00149385	1	53	REACT:R-HSA-156584	Cytosolic sulfonation of small molecules
-0.00149385	5	57	REACT:R-HSA-1482922	Acyl chain remodelling of PI
-0.00149385	2	1108	REACT:R-HSA-8875360	InlB-mediated entry of Listeria monocytogenes into host cell
-0.00234577	6	38	REACT:R-HSA-167060	NGF processing
-0.00234577	2	171	REACT:R-HSA-165158	Activation of AKT2
-0.00234577	1	37	REACT:R-HSA-1483226	Synthesis of PI
-0.00234577	13	17	REACT:R-HSA-112307	Transmission across Electrical Synapses
-0.00234577	13	17	REACT:R-HSA-112303	Electric Transmission Across Gap Junctions
-0.00234577	2	117	KEGG:hsa_M00402	Translocon-associated protein (TRAP) complex
-0.00234577	1	153	KEGG:hsa_M00401	Sec61 complex
-0.00234577	2	735	KEGG:hsa_M00387	SCF-FBW7 complex
-0.00234577	2	505	KEGG:hsa_M00288	RPA complex
-0.00234577	2	50	KEGG:hsa_M00286	GINS complex
-0.00234577	2	85	KEGG:hsa_M00263	DNA polymerase epsilon complex
-0.00234577	1	139	KEGG:hsa_M00262	DNA polymerase delta complex
-0.00234577	1	30	REACT:R-HSA-8935690	Miscellaneous digestion events
-0.00234577	1	4	REACT:R-HSA-888593	Reuptake of GABA
-0.00234577	13	313	REACT:R-HSA-8849474	PTK6 Activates STAT3
-0.00234577	2	14	REACT:R-HSA-8848584	Wax biosynthesis
-0.00234577	1	10	REACT:R-HSA-83936	Transport of nucleosides and free purine and pyrimidine bases across the plasma membrane
-0.00234577	2	180	REACT:R-HSA-75108	Activation myristolyation of BID and translocation to mitochondria
-0.00234577	1	59	REACT:R-HSA-71262	Carnitine synthesis
-0.00234577	3	1018	REACT:R-HSA-69895	Transcriptional activation of cell cycle inhibitor p21
-0.00234577	3	1018	REACT:R-HSA-69560	Transcriptional activation of p53 responsive genes
-0.00234577	2	891	REACT:R-HSA-69200	Phosphorylation of proteins involved in G1/S transition by active Cyclin E:Cdk2 complexes
-0.00234577	2	94	REACT:R-HSA-5250968	Toxicity of botulinum toxin type A (BoNT/A)
-0.00234577	2	423	REACT:R-HSA-446343	Localization of the PINCH-ILK-PARVIN complex to focal adhesions
-0.00234577	13	7	REACT:R-HSA-444209	Free fatty acid receptors
-0.00234577	13	132	REACT:R-HSA-194306	Neurophilin interactions with VEGF and VEGFR
-0.00277571	1	1196	REACT:R-HSA-5658442	Regulation of RAS by GAPs
-0.00298681	2	1018	REACT:R-HSA-114452	Activation of BH3-only proteins
-0.00298681	1	45	REACT:R-HSA-4085001	Sialic acid metabolism
-0.00383775	2	280	REACT:R-HSA-176407	Conversion from APC/C:Cdc20 to APC/C:Cdh1 in late anaphase
-0.0046901	1	113	REACT:R-HSA-163765	ChREBP activates metabolic gene expression
-0.0046901	1	59	REACT:R-HSA-1483148	Synthesis of PG
-0.0046901	2	666	REACT:R-HSA-1253288	Downregulation of ERBB4 signaling
-0.0046901	3	176	REACT:R-HSA-446388	Regulation of cytoskeletal remodeling and cell spreading by IPP complex components
-0.00490891	1	666	REACT:R-HSA-72706	GTP hydrolysis and joining of the 60S ribosomal subunit
-0.00533137	2	158	KEGG:hsa04130	SNARE interactions in vesicular transport
-0.0057676	1	1860	REACT:R-HSA-72203	Processing of Capped Intron-Containing Pre-mRNA
-0.00703462	13	84	REACT:R-HSA-1461957	Beta defensins
-0.00703462	1	304	KEGG:hsa_M00050	Guanine ribonucleotide biosynthesis IMP => GDP GTP
-0.00703462	2	666	REACT:R-HSA-5689877	Josephin domain DUBs
-0.00703462	1	995	REACT:R-HSA-3371511	HSF1 activation
-0.00788472	6	38	REACT:R-HSA-171286	Synthesis and processing of ENV and VPU
-0.00788472	1000	409	REACT:R-HSA-168330	Viral RNP Complexes in the Host Cell Nucleus
-0.00788472	1	96	REACT:R-HSA-164525	Plus-strand DNA synthesis
-0.00788472	1	96	REACT:R-HSA-164516	Minus-strand DNA synthesis
-0.00788472	1000	10	REACT:R-HSA-163316	Mitochondrial transcription termination
-0.00788472	1	96	REACT:R-HSA-162589	Reverse Transcription of HIV RNA
-0.00788472	1	96	REACT:R-HSA-162585	Uncoating of the HIV Virion
-0.00788472	2	7	REACT:R-HSA-1483196	PI and PC transport between ER and Golgi membranes
-0.00788472	13	1	REACT:R-HSA-141334	PAOs oxidise polyamines to amines
-0.00788472	13	25	REACT:R-HSA-140180	COX reactions
-0.00788472	13	3	REACT:R-HSA-1299287	Tandem pore domain halothane-inhibited K+ channel (THIK)
-0.00788472	20	53	REACT:R-HSA-1222499	Response of Mtb to phagocytosis
-0.00788472	20	53	REACT:R-HSA-1222449	Mtb iron assimilation by chelation
-0.00788472	20	53	REACT:R-HSA-1222352	Latent infection of Homo sapiens with Mycobacterium tuberculosis
-0.00788472	5	1	REACT:R-HSA-112122	ALKBH2 mediated reversal of alkylation damage
-0.00788472	3	10	KEGG:hsa00472	D-Arginine and D-ornithine metabolism
-0.00788472	2	4	KEGG:hsa_M00091	Phosphatidylcholine (PC) biosynthesis PE => PC
-0.00788472	13	5	REACT:R-HSA-975574	Reactions specific to the hybrid N-glycan synthesis pathway
-0.00788472	1	17	REACT:R-HSA-8849175	Threonine catabolism
-0.00788472	1	50	REACT:R-HSA-5263617	Metabolism of ingested MeSeO2H into MeSeH
-0.00788472	1	6	REACT:R-HSA-351143	Agmatine biosynthesis
-0.00788472	13	1	REACT:R-HSA-3296197	Hydroxycarboxylic acid-binding receptors
-0.00788472	13	1	REACT:R-HSA-2534343	Interaction With Cumulus Cells
-0.00788472	3	1	REACT:R-HSA-2466712	Biosynthesis of A2E implicated in retinal degradation
-0.00788472	20	1	REACT:R-HSA-2408552	Methylation of MeSeH for excretion
-0.00788472	13	9	REACT:R-HSA-2142696	Synthesis of Hepoxilins (HX) and Trioxilins (TrX)
-0.00788472	2	38	REACT:R-HSA-211957	Aromatic amines can be N-hydroxylated or N-dealkylated by CYP1A2
-0.00937934	1	666	REACT:R-HSA-110312	Translesion synthesis by REV1
-0.00937934	2	666	REACT:R-HSA-975163	IRAK2 mediated activation of TAK1 complex upon TLR7/8 or 9 stimulation
[truncated: 365 more rows]
