# Supplementary material for: MENDELSEEK: An algorithm that predicts mendelian genes and elucidates what makes them special
Source: PLoS Comput Biol. 2026 Feb 17;22(2):e1013992. doi: 10.1371/journal.pcbi.1013992 (PMC12956125; doi:10.1371/journal.pcbi.1013992)
Supplement: S3 Table — (XLSX) [file pcbi.1013992.s003.xlsx]

## Sheet: Table S3
Table S3: Phenotypes caused by genes with LCA=1 and GO process visual perception
LCA & gene	All genes	OMIM phenotype ID	Phenotype
1 RPE65	RPE65, RP20, LCA2	306	Retinitis pigmentosa 20, 613794 (3), Autosomal recessive
1 RPE65	RPE65, RP20, LCA2	307	Retinitis pigmentosa 87 with choroidal involvement, 618697 (3), Autosomal dominant
1 RPE65	RPE65, RP20, LCA2	308	Leber congenital amaurosis 2, 204100 (3), Autosomal recessive
1 OAT	OAT, GACR	4536	Gyrate atrophy of choroid and retina with or without ornithinemia, 258870 (3), Autosomal recessive
1 COL2A1	COL2A1	5216	Vitreoretinopathy with phalangeal epiphyseal dysplasia, 619248 (3), Autosomal dominant
1 COL2A1	COL2A1	5217	Czech dysplasia, 609162 (3), Autosomal dominant
1 COL2A1	COL2A1	5218	Achondrogenesis, type II or hypochondrogenesis, 200610 (3), Autosomal dominant
1 COL2A1	COL2A1	5219	Spondyloperipheral dysplasia, 271700 (3), Autosomal dominant
1 COL2A1	COL2A1	5220	SMED Strudwick type, 184250 (3), Autosomal dominant
1 COL2A1	COL2A1	5221	Epiphyseal dysplasia, multiple, with myopia and deafness, 132450 (3), Autosomal dominant
1 COL2A1	COL2A1	5222	SED congenita, 183900 (3), Autosomal dominant
1 COL2A1	COL2A1	5223	Kniest dysplasia, 156550 (3), Autosomal dominant
1 COL2A1	COL2A1	5224	Stickler syndrome, type I, nonsyndromic ocular, 609508 (3), Autosomal dominant
1 COL2A1	COL2A1	5225	Osteoarthritis with mild chondrodysplasia, 604864 (3), Autosomal dominant
1 COL2A1	COL2A1	5226	Stickler syndrome, type I, 108300 (3), Autosomal dominant
1 COL2A1	COL2A1	5227	Platyspondylic skeletal dysplasia, Torrance type, 151210 (3), Autosomal dominant
1 COL2A1	COL2A1	5228	Spondyloepiphyseal dysplasia, Stanescu type, 616583 (3), Autosomal dominant
1 COL2A1	COL2A1	5229	Avascular necrosis of the femoral head, 608805 (3), Autosomal dominant
1 COL2A1	COL2A1	5230	Legg-Calve-Perthes disease, 150600 (3), Autosomal dominant
1 RDH11	RDH11, PSDR1, RALR1, RDJCSS	5834	Retinal dystrophy, juvenile cataracts, and short stature syndrome, 616108 (3), Autosomal recessive
1 BBS4	BBS4	6170	Bardet-Biedl syndrome 4, 615982 (3), Autosomal recessive
1 COL1A1	COL1A1, OI1, OI2, OI3, OI4, EDSARTH1, CAFYD	6991	Osteogenesis imperfecta, type II, 166210 (3), Autosomal dominant
1 COL1A1	COL1A1, OI1, OI2, OI3, OI4, EDSARTH1, CAFYD	6992	Caffey disease, 114000 (3), Autosomal dominant
1 COL1A1	COL1A1, OI1, OI2, OI3, OI4, EDSARTH1, CAFYD	6993	Ehlers-Danlos syndrome, arthrochalasia type, 1, 130060 (3), Autosomal dominant
1 COL1A1	COL1A1, OI1, OI2, OI3, OI4, EDSARTH1, CAFYD	6994	Osteogenesis imperfecta, type I, 166200 (3), Autosomal dominant
1 COL1A1	COL1A1, OI1, OI2, OI3, OI4, EDSARTH1, CAFYD	6995	{Bone mineral density variation QTL, osteoporosis}, 166710 (3), Autosomal dominant
1 COL1A1	COL1A1, OI1, OI2, OI3, OI4, EDSARTH1, CAFYD	6996	Combined osteogenesis imperfecta and Ehlers-Danlos syndrome 1, 619115 (3), Autosomal dominant
1 COL1A1	COL1A1, OI1, OI2, OI3, OI4, EDSARTH1, CAFYD	6997	Osteogenesis imperfecta, type IV, 166220 (3), Autosomal dominant
1 COL1A1	COL1A1, OI1, OI2, OI3, OI4, EDSARTH1, CAFYD	6998	Osteogenesis imperfecta, type III, 259420 (3), Autosomal dominant
