# Supplementary material for: MENDELSEEK: An algorithm that predicts mendelian genes and elucidates what makes them special
Source: PLoS Comput Biol. 2026 Feb 17;22(2):e1013992. doi: 10.1371/journal.pcbi.1013992 (PMC12956125; doi:10.1371/journal.pcbi.1013992)
Supplement: S4 Table — (XLSX) [file pcbi.1013992.s004.xlsx]

## Sheet: Table S4
Table S4 : Phenotypes caused by genes with LCA=1 and pathway Metabolism
LCA & gene	All genes	OMIM phenotype ID	Phenotype
1 UBIAD1	UBIAD1, TERE1, SCCD	77	Corneal dystrophy, Schnyder type, 121800 (3), Autosomal dominant
1 SDHB	SDHB, SDH2, SDHIP, PPGL4, MC2DN4	105	Pheochromocytoma/paraganglioma syndrome 4, 115310 (3), Autosomal dominant
1 SDHB	SDHB, SDH2, SDHIP, PPGL4, MC2DN4	106	Mitochondrial complex II deficiency, nuclear type 4, 619224 (3), Autosomal recessive
1 SDHB	SDHB, SDH2, SDHIP, PPGL4, MC2DN4	107	Gastrointestinal stromal tumor, 606764 (3), Autosomal dominant, Isolated cases
1 SDHB	SDHB, SDH2, SDHIP, PPGL4, MC2DN4	108	Paraganglioma and gastric stromal sarcoma, 606864 (3)
1 ALDH4A1	ALDH4A1, ALDH4, P5CDH	113	Hyperprolinemia, type II, 239510 (3), Autosomal recessive
1 RPL11	RPL11, DBA7	140	Diamond-Blackfan anemia 7, 612562 (3), Autosomal dominant
1 GALE	GALE	141	Galactose epimerase deficiency, 230350 (3), Autosomal recessive
1 HMGCL	HMGCL	142	HMG-CoA lyase deficiency, 246450 (3), Autosomal recessive
1 AK2	AK2	173	Reticular dysgenesis, 267500 (3), Autosomal recessive
1 MFSD2A	MFSD2A, NEDMISBA	198	Neurodevelopmental disorder with progressive microcephaly, spasticity, and brain abnormalities, 616486 (3), Autosomal recessive
1 CTPS1	CTPS1, CTPS, IMD24	205	Immunodeficiency 24, 615897 (3), Autosomal recessive
1 UROD	UROD	235	Porphyria, hepatoerythropoietic, 176100 (3), Autosomal dominant, Autosomal recessive
1 UROD	UROD	236	Porphyria cutanea tarda, 176100 (3), Autosomal dominant, Autosomal recessive
1 SCP2	SCP2	266	?Leukoencephalopathy with dystonia and motor neuropathy, 613724 (3), Autosomal recessive
1 DHCR24	DHCR24, KIAA0018	274	Desmosterolosis, 602398 (3), Autosomal recessive
1 PGM1	PGM1, GSD14, CDG1T	296	Congenital disorder of glycosylation, type It, 614921 (3), Autosomal recessive
1 CTH	CTH	311	Cystathioninuria, 219500 (3), Autosomal recessive
1 ACADM	ACADM, MCAD	313	Acyl-CoA dehydrogenase, medium chain, deficiency of, 201450 (3), Autosomal recessive
1 DBT	DBT, BCATE2	357	Maple syrup urine disease, type II, 248600 (3), Autosomal recessive
1 PHGDH	PHGDH, NLS1, PHGDHD	423	Neu-Laxova syndrome 1, 256520 (3), Autosomal recessive
1 PHGDH	PHGDH, NLS1, PHGDHD	424	Phosphoglycerate dehydrogenase deficiency, 601815 (3), Autosomal recessive
1 HMGCS2	HMGCS2	425	HMG-CoA synthase-2 deficiency, 605911 (3), Autosomal recessive
1 FLAD1	FLAD1, FADS, LSMFLAD	492	Lipid storage myopathy due to flavin adenine dinucleotide synthetase deficiency, 255100 (3), Autosomal recessive
1 GBA	GBA	496	{Lewy body dementia, susceptibility to}, 127750 (3), Autosomal dominant
1 GBA	GBA	497	Gaucher disease, type II, 230900 (3), Autosomal recessive
1 GBA	GBA	498	Gaucher disease, type IIIC, 231005 (3), Autosomal recessive
1 GBA	GBA	499	Gaucher disease, type III, 231000 (3), Autosomal recessive
1 GBA	GBA	500	Gaucher disease, type I, 230800 (3), Autosomal recessive
1 GBA	GBA	501	Gaucher disease, perinatal lethal, 608013 (3), Autosomal recessive
1 GBA	GBA	502	{Parkinson disease, late-onset, susceptibility to}, 168600 (3), Autosomal dominant, Multifactorial
1 PPOX	PPOX, VP, VPCO	558	Variegate porphyria, childhood-onset, 620483 (3), Autosomal recessive
1 PPOX	PPOX, VP, VPCO	559	Variegate porphyria, 176200 (3), Autosomal dominant
1 NDUFS2	NDUFS2, MC1DN6, LHONAR2	560	?Leber-like hereditary optic neuropathy, autosomal recessive 2, 620569 (3), Autosomal recessive
1 NDUFS2	NDUFS2, MC1DN6, LHONAR2	561	Mitochondrial complex I deficiency, nuclear type 6, 618228 (3), Autosomal recessive
1 GLUL	GLUL, GLNS	623	Glutamine deficiency, congenital, 610015 (3), Autosomal recessive
1 DEGS1	DEGS1, DES1, MLD, HLD18	750	Leukodystrophy, hypomyelinating, 18, 618404 (3), Autosomal recessive
1 PYCR2	PYCR2, HLD10	757	Leukodystrophy, hypomyelinating, 10, 616420 (3), Autosomal recessive
1 MTR	MTR, HMAG	805	{Neural tube defects, folate-sensitive, susceptibility to}, 601634 (3), Autosomal recessive
1 MTR	MTR, HMAG	806	Homocystinuria-megaloblastic anemia, cblG complementation type, 250940 (3), Autosomal recessive
1 FH	FH, HLRCC, MCUL1, FMRD	812	Leiomyomatosis and renal cell cancer, 150800 (3), Autosomal dominant
1 FH	FH, HLRCC, MCUL1, FMRD	813	Fumarase deficiency, 606812 (3), Autosomal recessive
1 ODC1	ODC1, BABS	844	Bachmann-Bupp syndrome, 619075 (3), Autosomal dominant
1 HADHA	HADHA, MTPA	867	HELLP syndrome, maternal, of pregnancy, 609016 (3), Autosomal recessive
1 HADHA	HADHA, MTPA	868	LCHAD deficiency, 609016 (3), Autosomal recessive
1 HADHA	HADHA, MTPA	869	Mitochondrial trifunctional protein deficiency 1, 609015 (3), Autosomal recessive
1 HADHA	HADHA, MTPA	870	Fatty liver, acute, of pregnancy, 609016 (3), Autosomal recessive
1 HADHB	HADHB, MTPD2	871	Mitochondrial trifunctional protein deficiency 2, 620300 (3)
1 KHK	KHK, FRUCTU	881	?[Fructosuria, essential], 229800 (3), Autosomal recessive
1 SLC5A6	SLC5A6, SMVT, NERIB, SMVTD, COMNB	882	Sodium-dependent multivitamin transporter deficiency, 618973 (3), Autosomal recessive
1 SLC5A6	SLC5A6, SMVT, NERIB, SMVTD, COMNB	883	Peripheral motor neuropathy, childhood-onset, biotin-responsive, 619903 (3), Autosomal recessive
1 CAD	CAD, CDG1Z, DEE50	884	Developmental and epileptic encephalopathy 50, 616457 (3), Autosomal recessive
1 XDH	XDH, XAN1	896	Xanthinuria, type I, 278300 (3), Autosomal recessive
1 MDH1	MDH1, DEE88, KAR	975	?Developmental and epileptic encephalopathy 88, 618959 (3), Autosomal recessive
1 UGP2	UGP2, UGPP2, DEE83	976	Developmental and epileptic encephalopathy 83, 618744 (3), Autosomal recessive
1 MCEE	MCEE	994	Methylmalonyl-CoA epimerase deficiency, 251120 (3), Autosomal recessive
1 SPR	SPR	1000	Dystonia, dopa-responsive, due to sepiapterin reductase deficiency, 612716 (3), Autosomal recessive, ?Autosomal dominant
1 SUCLG1	SUCLG1, SUCLA1, MTDPS9	1024	Mitochondrial DNA depletion syndrome 9 (encephalomyopathic type with methylmalonic aciduria), 245400 (3), Autosomal recessive
1 RPIA	RPIA, RPI, RPIAD	1040	Ribose 5-phosphate isomerase deficiency, 608611 (3), Autosomal recessive
1 LIPT1	LIPT1, LIPT1D	1060	Lipoyltransferase 1 deficiency, 616299 (3), Autosomal recessive
1 PC	PROC, PC, THPH3, THPH4	1104	Thrombophilia 3 due to protein C deficiency, autosomal dominant, 176860 (3), Autosomal dominant
1 PC	PROC, PC, THPH3, THPH4	1105	Thrombophilia 3 due to protein C deficiency, autosomal recessive, 612304 (3), Autosomal recessive
1 KYNU	KYNU, KYNUU, VCRL2	1126	?Hydroxykynureninuria, 236800 (3), Autosomal recessive
1 KYNU	KYNU, KYNUU, VCRL2	1127	Vertebral, cardiac, renal, and limb defects syndrome 2, 617661 (3), Autosomal recessive
1 GPD2	GPD2	1148	{Type 2 diabetes mellitus, susceptibility to}, 125853 (3), Autosomal dominant
1 AGPS	AGPS, ADHAPS, RCDP3	1209	Rhizomelic chondrodysplasia punctata, type 3, 600121 (3), Autosomal recessive
1 HIBCH	HIBCH	1233	3-hydroxyisobutryl-CoA hydrolase deficiency, 250620 (3), Autosomal recessive
1 GLS	GLS, GLS1, DEE71, CASGID, GDPAG	1234	Global developmental delay, progressive ataxia, and elevated glutamine, 618412 (3), Autosomal recessive
1 GLS	GLS, GLS1, DEE71, CASGID, GDPAG	1235	?Infantile cataract, skin abnormalities, glutamate excess, and impaired intellectual development, 618339 (3), Autosomal dominant
1 GLS	GLS, GLS1, DEE71, CASGID, GDPAG	1236	Developmental and epileptic encephalopathy 71, 618328 (3), Autosomal recessive
1 NDUFS1	NDUFS1, MC1DN5	1279	Mitochondrial complex I deficiency, nuclear type 5, 618226 (3), Autosomal recessive
1 IDH1	IDH1	1289	{Glioma, susceptibility to, somatic}, 137800 (3)
1 CPS1	CPS1, PHN	1293	Carbamoylphosphate synthetase I deficiency, 237300 (3), Autosomal recessive
1 CPS1	CPS1, PHN	1294	{Pulmonary hypertension, neonatal, susceptibility to}, 615371 (3)
1 ATIC	ATIC, PURH, AICAR	1302	AICA-ribosiduria due to ATIC deficiency, 608688 (3), Autosomal recessive
1 AGXT	AGXT, SPAT	1410	Hyperoxaluria, primary, type 1, 259900 (3), Autosomal recessive
1 D2HGDH	D2HGDH, D2HGD	1412	D-2-hydroxyglutaric aciduria, 600721 (3), Autosomal recessive
1 RPL15	RPL15, DBA12	1493	Diamond-Blackfan anemia 12, 615550 (3), Autosomal dominant
1 GLB1	GLB1, MPS4B	1509	GM1-gangliosidosis, type I, 230500 (3), Autosomal recessive
1 GLB1	GLB1, MPS4B	1510	GM1-gangliosidosis, type III, 230650 (3), Autosomal recessive
1 GLB1	GLB1, MPS4B	1511	Mucopolysaccharidosis type IVB (Morquio), 253010 (3), Autosomal recessive
1 GLB1	GLB1, MPS4B	1512	GM1-gangliosidosis, type II, 230600 (3), Autosomal recessive
1 IMPDH2	IMPDH2, IMPD2	1602	[IMPDH2 enzyme activity, variation in], 617995 (3)
1 AMT	AMT, NKH, GCE2	1610	Glycine encephalopathy 2, 620398 (3)
1 GLYCTK	GLYCTK, GLYCTK1	1635	D-glyceric aciduria, 220120 (3), Autosomal recessive
1 PDHB	PDHB, PDHBD	1662	Pyruvate dehydrogenase E1-beta deficiency, 614111 (3), Autosomal recessive
1 GBE1	GBE1, GSD4, APBD	1683	Glycogen storage disease IV, 232500 (3), Autosomal recessive
1 GBE1	GBE1, GSD4, APBD	1684	Polyglucosan body disease, adult form, 263570 (3), Autosomal recessive
1 CPOX	CPOX, HARPO	1695	Coproporphyria, 121300 (3), Autosomal dominant, Autosomal recessive
1 CPOX	CPOX, HARPO	1696	Harderoporphyria, 618892 (3), Autosomal recessive
1 HGD	HGD, AKU	1725	Alkaptonuria, 203500 (3), Autosomal recessive
1 UMPS	UMPS, OPRT	1746	Orotic aciduria, 258900 (3), Autosomal recessive
1 UROC1	UROC1, UROCD	1748	?Urocanase deficiency, 276880 (3), Autosomal recessive
1 ACAD9	ACAD9, MC1DN20	1759	Mitochondrial complex I deficiency, nuclear type 20, 611126 (3), Autosomal recessive
1 PCCB	PCCB	1789	Propionicacidemia, 606054 (3), Autosomal recessive
1 MCCC1	MCCC1, MCCA	1889	3-Methylcrotonyl-CoA carboxylase 1 deficiency, 210200 (3), Autosomal recessive
1 EHHADH	EHHADH, PBFE, LBFP, FRTS3	1906	?Fanconi renotubular syndrome 3, 615605 (3), Autosomal dominant
1 SAT1	SLC26A1, SAT1, CAON1, HYSULF	1970	?Hypersulfaturia, 620372 (3), Autosomal recessive
1 SAT1	SLC26A1, SAT1, CAON1, HYSULF	1971	?Nephrolithiasis, calcium oxalate, 1, 167030 (3), Autosomal recessive
1 LIAS	LIAS, PDHLD, HGCLAS	2052	Hyperglycinemia, lactic acidosis, and seizures, 614462 (3), Autosomal recessive
1 UGDH	UGDH, UDPGDH, DEE84	2053	Developmental and epileptic encephalopathy 84, 618792 (3), Autosomal recessive
1 SCD5	SCD5, ACOD4, DFNA79	2132	?Deafness, autosomal dominant 79, 619086 (3), Autosomal dominant
1 COQ2	COQ2, COQ10D1, MSA1	2134	{Multiple system atrophy, susceptibility to}, 146500 (3), Autosomal dominant, Autosomal recessive
1 COQ2	COQ2, COQ10D1, MSA1	2135	Coenzyme Q10 deficiency, primary, 1, 607426 (3), Autosomal recessive
1 HSD17B13	HSD17B13, SCDR9, FLDP	2140	{Fatty liver disease, protection from}, 620116 (3), Autosomal dominant
1 ADH5	ADH5, FDH, AMEDS, BMFS7	2165	AMED syndrome, digenic, 619151 (3), Digenic recessive
1 ADH1B	ADH1B, ADH2	2166	{Aerodigestive tract cancer, squamous cell, alcohol-related, protection against}, 103780 (3), Multifactorial
1 ADH1B	ADH1B, ADH2	2167	{Alcohol dependence, protection against}, 103780 (3), Multifactorial
1 MANBA	MANBA, MANB1	2179	Mannosidosis, beta, 248510 (3), Autosomal recessive
1 MMAA	MMAA	2246	Methylmalonic aciduria, vitamin B12-responsive, cblA type, 251100 (3), Autosomal recessive
1 ETFDH	ETFDH, MADD	2282	Glutaric acidemia IIC, 231680 (3), Autosomal recessive
1 SDHA	SDHA, SDH1, SDHF, CMD1GG, PPGL5, MC2DN1, NDAXOA	2329	Cardiomyopathy, dilated, 1GG, 613642 (3), Autosomal recessive
1 SDHA	SDHA, SDH1, SDHF, CMD1GG, PPGL5, MC2DN1, NDAXOA	2330	Mitochondrial complex II deficiency, nuclear type 1, 252011 (3), Autosomal recessive
1 SDHA	SDHA, SDH1, SDHF, CMD1GG, PPGL5, MC2DN1, NDAXOA	2331	Neurodegeneration with ataxia and late-onset optic atrophy, 619259 (3), Autosomal dominant
1 SDHA	SDHA, SDH1, SDHF, CMD1GG, PPGL5, MC2DN1, NDAXOA	2332	Pheochromocytoma/paraganglioma syndrome 5, 614165 (3), Autosomal dominant
1 AMACR	AMACR, CBAS4, AMACRD	2375	Alpha-methylacyl-CoA racemase deficiency, 614307 (3), Autosomal recessive
1 AMACR	AMACR, CBAS4, AMACRD	2376	Bile acid synthesis defect, congenital, 4, 214950 (3), Autosomal recessive
1 AGXT2	AGXT2, AGT2, BAIBA	2378	[Beta-aminoisobutyric acid, urinary excretion of], 210100 (3), Autosomal recessive
1 MOCS2	MOCS2, MPTS, MOCODB	2411	Molybdenum cofactor deficiency B, 252160 (3), Autosomal recessive
1 MCCC2	MCCC2, MCCB	2448	3-Methylcrotonyl-CoA carboxylase 2 deficiency, 210210 (3), Autosomal recessive
1 DMGDH	DMGDH, DMGDHD	2464	Dimethylglycine dehydrogenase deficiency, 605850 (3), Autosomal recessive
1 RPS23	RPS23, BTDD, MCINS	2469	Brachycephaly, trichomegaly, and developmental delay, 617412 (3), Autosomal dominant
1 ALDH7A1	ALDH7A1, ATQ1, EPD, PDE, EPEO4	2516	Epilepsy, early-onset, 4, vitamin B6-dependent, 266100 (3), Autosomal recessive
1 ACSL6	ACSL6, FACL6, ACS2	2546	Myelodysplastic syndrome (3)
1 ACSL6	ACSL6, FACL6, ACS2	2547	Myelogenous leukemia, acute (3)
1 SCD	SLC22A5, OCTN2, CDSP, SCD	2551	Carnitine deficiency, systemic primary, 212140 (3), Autosomal recessive
1 RPS14	RPS14, EMTB	2633	Macrocytic anemia, refractory, due to 5q deletion, somatic, 153550 (3)
1 PHYKPL	PHYKPL, AGXT2L2, PHLU	2696	[?Phosphohydroxylysinuria], 615011 (3), Autosomal recessive
1 LTC4S	LTC4S	2700	Leukotriene C4 synthase deficiency, 614037 (1), Autosomal recessive
1 NQO2	NQO2, NMOR2	2717	{?Breast cancer susceptibility}, 114480 (1), Autosomal dominant, Somatic mutation
1 TPMT	TPMT, TPMTD	2762	{Thiopurines, poor metabolism of, 1}, 610460 (3), Autosomal recessive
1 MOCS1	MOCS1, MOCODA	2900	Molybdenum cofactor deficiency A, 252150 (3), Autosomal recessive
1 BCKDHB	BCKDHB, E1B	2991	Maple syrup urine disease, type Ib, 248600 (3), Autosomal recessive
1 NT5E	NT5E, NT5	2997	Calcification of joints and arteries, 211800 (3), Autosomal recessive
1 ARG1	ARG1	3082	Argininemia, 207800 (3), Autosomal recessive
1 IYD	IYD, DEHAL1, TDH4	3130	Thyroid dyshormonogenesis 4, 274800 (3), Autosomal recessive
1 ACAT2	ACAT2	3145	?ACAT2 deficiency, 614055 (1), Isolated cases
1 PRKAR1B	PRKAR1B, MASNS	3176	Marbach-Schaaf neurodevelopmental syndrome, 619680 (3), Autosomal dominant
1 CYCS	CYCS, CYC, THC4	3238	Thrombocytopenia 4, 612004 (3), Autosomal dominant
1 PGAM2	PGAM2, PGAMM, GSD10	3280	Glycogen storage disease X, 261670 (3), Autosomal recessive
1 OGDH	OGDH, OGDHD	3289	Oxoglutarate dehydrogenase deficiency, 203740 (3), Autosomal recessive
1 PSPH	PSPH, PSP, PSPHD	3304	Phosphoserine phosphatase deficiency, 614023 (3), Autosomal recessive
1 GUSB	GUSB, MPS7	3309	Mucopolysaccharidosis VII, 253220 (3), Autosomal recessive
1 ASL	ASL	3310	Argininosuccinic aciduria, 207900 (3), Autosomal recessive
1 ASNS	ASNS, ASNSD	3384	Asparagine synthetase deficiency, 615574 (3), Autosomal recessive
1 CYP3A5	CYP3A5, P450PCN3	3393	{Hypertension, salt-sensitive essential, susceptibility to}, 145500 (3), Multifactorial
1 ACHE	ACHE, YT	3411	[Blood group, Yt system], 112100 (3)
1 DLD	DLD, LAD, PHE3, DLDD	3434	Dihydrolipoamide dehydrogenase deficiency, 246900 (3), Autosomal recessive
1 IMPDH1	IMPDH1, RP10, LCA11	3474	Retinitis pigmentosa 10, 180105 (3), Autosomal dominant
1 IMPDH1	IMPDH1, RP10, LCA11	3475	Leber congenital amaurosis 11, 613837 (3), Autosomal dominant
1 AKR1D1	AKR1D1, SRD5B1, CBAS2	3494	Bile acid synthesis defect, congenital, 2, 235555 (3), Autosomal recessive
1 LSS	LMBR1, ACHP, C7orf2, PPD2, THYP, LSS, TPTPS	3559	Triphalangeal thumb, type I, 174500 (3), Autosomal dominant
1 LSS	LMBR1, ACHP, C7orf2, PPD2, THYP, LSS, TPTPS	3560	Syndactyly, type IV, 186200 (3), Autosomal dominant
1 LSS	LMBR1, ACHP, C7orf2, PPD2, THYP, LSS, TPTPS	3561	Laurin-Sandrow syndrome, 135750 (3), Autosomal dominant
1 LSS	LMBR1, ACHP, C7orf2, PPD2, THYP, LSS, TPTPS	3562	Hypoplastic or aplastic tibia with polydactyly, 188740 (3), Autosomal dominant, Autosomal recessive
1 LSS	LMBR1, ACHP, C7orf2, PPD2, THYP, LSS, TPTPS	3563	Polydactyly, preaxial type II, 174500 (3), Autosomal dominant
1 LSS	LMBR1, ACHP, C7orf2, PPD2, THYP, LSS, TPTPS	3564	Acheiropody, 200500 (3), Autosomal recessive
1 LSS	LMBR1, ACHP, C7orf2, PPD2, THYP, LSS, TPTPS	3565	Triphalangeal thumb-polysyndactyly syndrome, 190605 (3), Autosomal dominant
1 NAT2	NAT2, AAC2	3609	[Acetylation, slow], 243400 (3), Autosomal recessive
1 GSR	GSR, GSRD	3645	Hemolytic anemia due to glutathione reductase deficiency, 618660 (3), Autosomal recessive
1 IMPA1	IMPA1, MRT59	3734	Intellectual developmental disorder, autosomal recessive 59, 617323 (3), Autosomal recessive
1 CA2	CA2	3735	Osteopetrosis, autosomal recessive 3, with renal tubular acidosis, 259730 (3), Autosomal recessive
1 RRM2B	RRM2B, P53R2, PEOA5, MTDPS8A, MTDPS8B, RCDFRD	3779	Mitochondrial DNA depletion syndrome 8B (MNGIE type), 612075 (3), Autosomal recessive
1 RRM2B	RRM2B, P53R2, PEOA5, MTDPS8A, MTDPS8B, RCDFRD	3780	Mitochondrial DNA depletion syndrome 8A (encephalomyopathic type with renal tubulopathy), 612075 (3), Autosomal recessive
1 RRM2B	RRM2B, P53R2, PEOA5, MTDPS8A, MTDPS8B, RCDFRD	3781	Rod-cone dystrophy, sensorineural deafness, and Fanconi-type renal dysfunction, 268315 (3), Autosomal recessive
1 RRM2B	RRM2B, P53R2, PEOA5, MTDPS8A, MTDPS8B, RCDFRD	3782	Progressive external ophthalmoplegia with mitochondrial DNA deletions, autosomal dominant 5, 613077 (3), Autosomal dominant
1 DPYS	DPYS, DHP	3787	Dihydropyrimidinuria, 222748 (3), Autosomal recessive
1 OPLAH	OPLAH, OPLAHD	3859	5-oxoprolinase deficiency, 260005 (3), Autosomal dominant, Autosomal recessive
1 CYC1	CYC1, MC3DN6	3861	Mitochondrial complex III deficiency, nuclear type 6, 615453 (3), Autosomal recessive
1 GLDC	GLDC, HYGN1, GCSP, GCE1, NKH	3893	Glycine encephalopathy1, 605899 (3), Autosomal recessive
1 MTAP	MTAP, DMSMFH	3916	Diaphyseal medullary stenosis with malignant fibrous histiocytoma, 112250 (3), Autosomal dominant
1 GALT	GALT	3941	Galactosemia, 230400 (3), Autosomal recessive
1 GBA2	GBA2, KIAA1605, SPG46	3955	Spastic paraplegia 46, autosomal recessive, 614409 (3), Autosomal recessive
1 GRHPR	GRHPR, GLXR	3962	Hyperoxaluria, primary, type II, 260000 (3), Autosomal recessive
1 PSAT1	PSAT1, PSAT, EPIP, PSATD, NLS2	3992	Neu-Laxova syndrome 2, 616038 (3), Autosomal recessive
1 PSAT1	PSAT1, PSAT, EPIP, PSATD, NLS2	3993	?Phosphoserine aminotransferase deficiency, 610992 (3), Autosomal recessive
1 AUH	AUH	4004	3-methylglutaconic aciduria, type I, 250950 (3), Autosomal recessive
1 FBP2	FBP2, CORLK	4014	?Leukodystrophy, childhood-onset, remitting, 619864 (3), Autosomal dominant
1 FBP1	FBP1	4015	Fructose-1,6-bisphosphatase deficiency, 229700 (3), Autosomal recessive
1 ALAD	ALAD, ALADH, PBGS	4071	Porphyria, acute hepatic, 612740 (3), Autosomal recessive
1 ALAD	ALAD, ALADH, PBGS	4072	{Lead poisoning, susceptibility to}, 612740 (3), Autosomal recessive
1 ASS1	ASS1, ASS	4127	Citrullinemia, 215700 (3), Autosomal recessive
1 SARDH	SARDH, SARD, SAR	4156	[Sarcosinemia], 268900 (3), Autosomal recessive
1 AGPAT2	AGPAT2, LPAAB, BSCL, BSCL1	4173	Lipodystrophy, congenital generalized, type 1, 608594 (3), Autosomal recessive
1 PDSS1	PDSS1, TPT, COQ1, COQ10D2	4227	Coenzyme Q10 deficiency, primary, 2, 614651 (3), Autosomal recessive
1 SGPL1	SGPL1, SPL, RENI, NPHS14	4313	RENI syndrome, 617575 (3), Autosomal recessive
1 PCBD1	PCBD1, DCOH	4314	Hyperphenylalaninemia, BH4-deficient, D, 264070 (3), Autosomal recessive
1 MAT1A	MAT1A, MATA1, SAMS1	4357	Hypermethioninemia, persistent, autosomal dominant, due to methionine adenosyltransferase I/III deficiency, 250850 (3), Autosomal dominant, Autosomal recessive
1 MAT1A	MAT1A, MATA1, SAMS1	4358	Methionine adenosyltransferase deficiency, autosomal recessive, 250850 (3), Autosomal dominant, Autosomal recessive
1 GLUD1	GLUD1	4372	Hyperinsulinism-hyperammonemia syndrome, 606762 (3), Autosomal dominant
1 GOT1	GOT1, ASTQTL1	4432	Aspartate aminotransferase, serum level of, QTL1, 614419 (3)
1 COX15	COX15, MC4DN6	4433	Mitochondrial complex IV deficiency, nuclear type 6, 615119 (3), Autosomal recessive
1 ACSL5	ACSL5, FACL5, ACS5, DIAR13	4489	?Diarrhea 13, 620357 (3), Autosomal recessive
1 ACADSB	ACADSB, SBCAD	4535	2-methylbutyrylglycinuria, 610006 (3), Autosomal recessive
1 OAT	OAT, GACR	4536	Gyrate atrophy of choroid and retina with or without ornithinemia, 258870 (3), Autosomal recessive
1 ECHS1	ECHS1, SCEH, ECHS1D	4542	Mitochondrial short-chain enoyl-CoA hydratase 1 deficiency, 616277 (3), Autosomal recessive
1 TALDO1	TALDO1	4570	Transaldolase deficiency, 606003 (3), Autosomal recessive
1 RRM1	RRM1, PEOB6	4606	Progressive external ophthalmoplegia with mitochondrial DNA deletions, autosomal recessive 6, 620647 (3), Autosomal dominant, Autosomal recessive
1 LDHA	LDHA, LDH1, GSD11	4661	Glycogen storage disease XI, 612933 (3), Autosomal recessive
1 CAT	CAT	4706	Acatalasemia, 614097 (3)
1 PYGM	PYGM	4813	McArdle disease, 232600 (3), Autosomal recessive
1 PC	PC	4847	Pyruvate carboxylase deficiency, 266150 (3), Autosomal recessive
1 NDUFV1	NDUFV1, UQOR1, MC1DN4	4853	Mitochondrial complex I deficiency, nuclear type 4, 618225 (3), Autosomal recessive
1 NDUFS8	NDUFS8, MC1DN2	4855	Mitochondrial complex I deficiency, nuclear type 2, 618222 (3), Autosomal recessive
1 DHCR7	DHCR7, SLOS	4878	Smith-Lemli-Opitz syndrome, 270400 (3), Autosomal recessive
1 NADSYN1	NADSYN1, VCRL3	4879	Vertebral, cardiac, renal, and limb defects syndrome 3, 618845 (3), Autosomal recessive
1 LIPT2	LIPT2	4897	Encephalopathy, neonatal severe, with lactic acidosis and brain abnormalities, 617668 (3), Autosomal recessive
1 ACAT1	ACAT1	4957	Alpha-methylacetoacetic aciduria, 203750 (3), Autosomal recessive
1 PTS	PTS	4985	Hyperphenylalaninemia, BH4-deficient, A, 261640 (3), Autosomal recessive
1 TREH	TREH, TREHD	5015	Trehalase deficiency, 612119 (3), Autosomal recessive
1 SLC37A4	SLC37A4, G6PT1, CDG2W	5019	Glycogen storage disease Ib, 232220 (3), Autosomal recessive
1 SLC37A4	SLC37A4, G6PT1, CDG2W	5020	Congenital disorder of glycosylation, type IIw, 619525 (3), Autosomal dominant
1 SLC37A4	SLC37A4, G6PT1, CDG2W	5021	Glycogen storage disease Ic, 232240 (3), Autosomal recessive
1 HMBS	HMBS, PBGD, UPS	5026	Porphyria, acute intermittent, nonerythroid variant, 176000 (3), Autosomal dominant
1 HMBS	HMBS, PBGD, UPS	5027	Porphyria, acute intermittent, 176000 (3), Autosomal dominant
1 ACAD8	ACAD8	5077	Isobutyryl-CoA dehydrogenase deficiency, 611283 (3), Autosomal recessive
1 GYS2	GYS2	5163	Glycogen storage disease 0, liver, 240600 (3), Autosomal recessive
1 LDHB	LDHB, LDHBD	5164	[Lactate dehydrogenase-B deficiency], 614128 (3)
1 PFKM	PFKM, GSD7	5231	Glycogen storage disease VII, 232800 (3), Autosomal recessive
1 SHMT2	SHMT2, GLYA, NEDCASB	5321	Neurodevelopmental disorder with cardiomyopathy, spasticity, and brain abnormalities, 619121 (3), Autosomal recessive
1 GNS	GNS, G6S	5345	Mucopolysaccharidosis type IIID, 252940 (3), Autosomal recessive
1 HAL	HAL, HSTD	5404	[Histidinemia], 235800 (3), Autosomal dominant, Autosomal recessive
1 ISCU	ISCU, HML	5425	Myopathy with lactic acidosis, hereditary, 255125 (3), Autosomal recessive
1 MMAB	MMAB	5435	Methylmalonic aciduria, vitamin B12-responsive, cblB type, 251110 (3), Autosomal recessive
1 ALDH2	ALDH2	5464	{Esophageal cancer, alcohol-related, susceptibility to} (3)
1 ALDH2	ALDH2	5465	{Sublingual nitroglycerin, susceptibility to poor response to} (3)
1 ALDH2	ALDH2	5466	Alcohol sensitivity, acute, 610251 (3), Autosomal dominant
1 ALDH2	ALDH2	5467	{Hangover, susceptibility to}, 610251 (3), Autosomal dominant
1 COQ5	COQ5, COQ10D9	5486	?Coenzyme Q10 deficiency, primary, 9, 619028 (3), Autosomal recessive
1 ACADS	ACADS, SCAD	5487	Acyl-CoA dehydrogenase, short-chain, deficiency of, 201470 (3), Autosomal recessive
1 HPD	HPD	5497	Hawkinsinuria, 140350 (3), Autosomal dominant
1 HPD	HPD	5498	Tyrosinemia, type III, 276710 (3), Autosomal recessive
1 SUCLA2	SUCLA2, MTDPS5	5611	Mitochondrial DNA depletion syndrome 5 (encephalomyopathic with or without methylmalonic aciduria), 612073 (3), Autosomal recessive
1 PCCA	PCCA	5667	Propionicacidemia, 606054 (3), Autosomal recessive
1 SLC10A2	SLC10A2, NTCP2, PBAM1	5678	?Bile acid malabsorption, primary, 1, 613291 (3), Autosomal recessive
1 PNP	PNP, NP	5716	Immunodeficiency due to purine nucleoside phosphorylase deficiency, 613179 (3), Autosomal recessive
1 PCK2	PCK2, PEPCK2	5744	PEPCK deficiency, mitochondrial, 261650 (1), Autosomal recessive
1 NUBPL	NUBPL, IND1, MC1DN21	5758	Mitochondrial complex I deficiency, nuclear type 21, 618242 (3), Autosomal recessive
1 RPS29	RPS29, DBA13	5783	Diamond-Blackfan anemia 13, 615909 (3), Autosomal dominant
1 L2HGDH	L2HGDH, C14orf160, L2HGA	5788	L-2-hydroxyglutaric aciduria, 236792 (3), Autosomal recessive
1 PYGL	PYGL	5795	Glycogen storage disease VI, 232700 (3), Autosomal recessive
1 GCH1	GCH1, DYT5, HPABH4B	5803	Dystonia, DOPA-responsive, 128230 (3), Autosomal dominant, Autosomal recessive
1 GCH1	GCH1, DYT5, HPABH4B	5804	Hyperphenylalaninemia, BH4-deficient, B, 233910 (3), Autosomal recessive
1 RDH11	RDH11, PSDR1, RALR1, RDJCSS	5834	?Retinal dystrophy, juvenile cataracts, and short stature syndrome, 616108 (3), Autosomal recessive
1 ALDH6A1	ALDH6A1, MMSDH	5854	Methylmalonate semialdehyde dehydrogenase deficiency, 614105 (3), Autosomal recessive
1 ABCD4	ABCD4, PXMP1L, P79R, PMP69, MAHCJ	5857	Methylmalonic aciduria and homocystinuria, cblJ type, 614857 (3), Autosomal recessive
1 DLST	DLST, PPGL7	5863	Pheochromocytoma/paraganglioma syndrome 7, 618475 (3), Autosomal dominant
1 GSTZ1	GSTZ1, MAAI, MAAID	5884	[Maleylacetoacetate isomerase deficiency], 617596 (3), Autosomal recessive
1 GALC	GALC	5894	Krabbe disease, 245200 (3), Autosomal recessive
1 IVD	IVD	6043	Isovaleric acidemia, 243500 (3), Autosomal recessive
1 SORD	SORD, SORD1, HMNR8	6074	Neuronopathy, distal hereditary motor, autosomal recessive 8, 618912 (3), Autosomal recessive
1 GATM	GATM, AGAT, CCDS3, FRTS1	6077	Cerebral creatine deficiency syndrome 3, 612718 (3), Autosomal recessive
1 GATM	GATM, AGAT, CCDS3, FRTS1	6078	Fanconi renotubular syndrome 1, 134600 (3), Autosomal dominant
1 MAN2C1	MAN2C1, MANA, CDDG2	6185	Congenital disorder of deglycosylation 2, 619775 (3), Autosomal recessive
1 IDH3A	IDH3A, RP90	6197	Retinitis pigmentosa 90, 619007 (3), Autosomal recessive
1 MTHFS	MTHFS, NEDMEHM	6204	Neurodevelopmental disorder with microcephaly, epilepsy, and hypomyelination, 618367 (3), Autosomal recessive
1 FAH	FAH	6205	Tyrosinemia, type I, 276700 (3), Autosomal recessive
1 IDH2	IDH2, IDPM, D2HGA2	6244	D-2-hydroxyglutaric aciduria 2, 613657 (3)
1 LMF1	LMF1, TMEM112	6291	Lipase deficiency, combined, 246650 (3), Autosomal recessive
1 HAGH	HAGH, GLO2	6306	[Glyoxalase II deficiency], 614033 (1), Autosomal dominant
1 RPS15A	RPS15A, DBA20	6373	?Diamond-Blackfan anemia 20, 618313 (3), Autosomal dominant
1 COQ7	COQ7, CLK1, COQ10D8, HMNR9	6375	Coenzyme Q10 deficiency, primary, 8, 616733 (3), Autosomal recessive
1 COQ7	COQ7, CLK1, COQ10D8, HMNR9	6376	Neuronopathy, distal hereditary motor, autosomal recessive 9, 620402 (3), Autosomal recessive
1 ACSM3	ACSM3, SAH	6380	{?Hypertension, essential} (1)
1 CRYM	CRYM, DFNA40	6385	Deafness, autosomal dominant 40, 616357 (3), Autosomal dominant
1 ALDOA	ALDOA, GSD12	6419	Glycogen storage disease XII, 611881 (3), Autosomal recessive
1 SLC5A2	SLC5A2, SGLT2	6439	Renal glucosuria, 233100 (3), Autosomal dominant, Autosomal recessive
1 NAT1	SLC6A2, NAT1, NET1	6476	?Orthostatic intolerance, 604715 (3), Autosomal dominant
1 CES1	CES1, SES1	6477	Drug metabolism, altered, CES1-related, 618057 (3), Autosomal dominant
1 GOT2	GOT2, DEE82	6500	Developmental and epileptic encephalopathy 82, 618721 (3), Autosomal recessive
1 NQO1	NQO1, DIA4, NMOR1	6539	{Breast cancer, poor survival after chemotherapy for} (3)
1 NQO1	NQO1, DIA4, NMOR1	6540	{Leukemia, post-chemotherapy, susceptibility to} (3)
1 NQO1	NQO1, DIA4, NMOR1	6541	{Benzene toxicity, susceptibility to} (3)
1 DHODH	DHODH, URA1, POADS	6556	Miller syndrome, 263750 (3), Autosomal recessive
1 GCSH	GCSH, MMDS7	6583	Multiple mitochondrial dysfunctions syndrome 7, 620423 (3), Autosomal recessive
1 MLYCD	MLYCD, MCD	6589	Malonyl-CoA decarboxylase deficiency, 248360 (3), Autosomal recessive
1 MVD	MVD, MPD, POROK7	6607	Porokeratosis 7, multiple types, 614714 (3), Autosomal dominant
1 APRT	APRT, APRTD	6614	Adenine phosphoribosyltransferase deficiency, 614723 (3), Autosomal recessive
1 ACSF3	ACSF3	6617	Combined malonic and methylmalonic aciduria, 614265 (3), Autosomal recessive
1 ASPA	ASPA	6660	Canavan disease, 271900 (3), Autosomal recessive
1 ENO3	ENO3, GSD13	6680	Glycogen storage disease XIII, 612932 (3), Autosomal recessive
1 RPL26	RPL26, DBA11	6735	?Diamond-Blackfan anemia 11, 614900 (3), Autosomal dominant
1 ALDH3A2	ALDH3A2, ALDH10, SLS, FALDH	6788	Sjogren-Larsson syndrome, 270200 (3), Autosomal recessive
1 NAGLU	NAGLU, MPS3B, CMT2V	6909	?Charcot-Marie-Tooth disease, axonal, type 2V, 616491 (3), Autosomal dominant
1 NAGLU	NAGLU, MPS3B, CMT2V	6910	Mucopolysaccharidosis type IIIB (Sanfilippo B), 252920 (3), Autosomal recessive
1 NAGS	NAGS	6930	N-acetylglutamate synthase deficiency, 237310 (3), Autosomal recessive
1 PNPO	PNPO	6978	Pyridoxamine 5'-phosphate oxidase deficiency, 610090 (3), Autosomal recessive
1 TACO1	TACO1, CCDC44, MC4DN8	7054	Mitochondrial complex IV deficiency, nuclear type 8, 619052 (3), Autosomal recessive
1 ARSG	ARSG, KIAA1001, USH4	7084	Usher syndrome, type IV, 618144 (3), Autosomal recessive
1 FDXR	FDXR, ADXR, ANOA	7107	Auditory neuropathy and optic atrophy, 617717 (3), Autosomal recessive
1 GALK1	GALK1	7120	Galactokinase deficiency with cataracts, 230200 (3), Autosomal recessive
1 SGSH	SGSH, MPS3A, SFMD	7147	Mucopolysaccharidosis type IIIA (Sanfilippo A), 252900 (3), Autosomal recessive
1 PYCR1	PYCR1, PRO3, ARCL2B, ARCL3B	7161	Cutis laxa, autosomal recessive, type IIIB, 614438 (3), Autosomal recessive
1 PYCR1	PYCR1, PRO3, ARCL2B, ARCL3B	7162	Cutis laxa, autosomal recessive, type IIB, 612940 (3), Autosomal recessive
1 DCXR	DCXR, P34H, PNTSU	7165	[Pentosuria], 260800 (3), Autosomal recessive
1 TYMS	TYMS, TS, TMS, DKCD	7184	Dyskeratosis congenita, digenic, 620040 (3), Digenic dominant
1 NDUFV2	NDUFV2, MC1DN7	7195	Mitochondrial complex I deficiency, nuclear type 7, 618229 (3), Autosomal recessive
1 FECH	FECH, FCE, EPP1	7289	Protoporphyria, erythropoietic, 1, 177000 (3), Autosomal recessive
1 NDUFS7	NDUFS7, PSST, MC1DN3	7344	Mitochondrial complex I deficiency, nuclear type 3, 618224 (3), Autosomal recessive
1 RPS28	RPS28, DBA15	7414	Diamond Blackfan anemia 15 with mandibulofacial dysostosis, 606164 (3), Autosomal dominant
1 FH	LDLR, FHCL1, FHC, FH, LDLCQ2	7433	LDL cholesterol level QTL2, 143890 (3), Autosomal dominant, Autosomal recessive
1 FH	LDLR, FHCL1, FHC, FH, LDLCQ2	7434	Hypercholesterolemia, familial, 1, 143890 (3), Autosomal dominant, Autosomal recessive
1 ACP5	ACP5, SPENCDI	7441	Spondyloenchondrodysplasia with immune dysregulation, 607944 (3), Autosomal recessive
1 GCDH	GCDH	7454	Glutaricaciduria, type I, 231670 (3), Autosomal recessive
1 SLC5A5	SLC5A5, NIS, TDH1	7491	Thyroid dyshormonogenesis 1, 274400 (3), Autosomal recessive
1 GPI	GPI	7529	Hemolytic anemia, nonspherocytic, due to glucose phosphate isomerase deficiency, 613470 (3), Autosomal recessive
1 PLD3	PLD3, HUK4, SCA46	7569	?Spinocerebellar ataxia 46, 617770 (3), Autosomal dominant
1 BCKDHA	BCKDHA, MSUD1	7586	Maple syrup urine disease, type Ia, 248600 (3), Autosomal recessive
1 ETHE1	ETHE1, HSCO, D83198	7600	Ethylmalonic encephalopathy, 602473 (3), Autosomal recessive
1 BCAT2	BCAT2, BCT2, HVLI	7654	?Hypervalinemia or hyperleucine-isoleucinemia, 618850 (3), Autosomal recessive
1 GYS1	GYS1, GYS	7660	Glycogen storage disease 0, muscle, 611556 (3), Autosomal recessive
1 POLD1	POLD1, CRCS10, MDPL	7679	Mandibular hypoplasia, deafness, progeroid features, and lipodystrophy syndrome, 615381 (3), Autosomal dominant
1 POLD1	POLD1, CRCS10, MDPL	7680	{Colorectal cancer, susceptibility to, 10}, 612591 (3), Autosomal dominant
1 ETFB	ETFB, MADD	7688	Glutaric acidemia IIB, 231680 (3), Autosomal recessive
1 ITPA	ITPA, DEE35	7732	[Inosine triphosphatase deficiency], 613850 (3)
1 ITPA	ITPA, DEE35	7733	Developmental and epileptic encephalopathy 35, 616647 (3), Autosomal recessive
1 NDUFAF5	NDUFAF5, C20orf7, MC1DN16	7769	Mitochondrial complex I deficiency, nuclear type 16, 618238 (3), Autosomal recessive
1 AHCY	AHCY, SAHH	7816	Hypermethioninemia with deficiency of S-adenosylhomocysteine hydrolase, 613752 (3), Autosomal recessive
1 GSS	GSS, GSHS	7819	Hemolytic anemia due to glutathione synthetase deficiency, 231900 (3), Autosomal recessive
1 GSS	GSS, GSHS	7820	Glutathione synthetase deficiency, 266130 (3), Autosomal recessive
1 NFS1	NFS1, NIFS, COXPD52	7832	Combined oxidative phosphorylation deficiency 52, 619386 (3), Autosomal recessive
1 ADA	ADA	7863	Adenosine deaminase deficiency, partial, 102700 (3), Autosomal recessive, Somatic mosaicism
1 ADA	ADA	7864	Severe combined immunodeficiency due to ADA deficiency, 102700 (3), Autosomal recessive, Somatic mosaicism
1 SCP2	SYCP2, SCP2, SPGF1	7914	Spermatogenic failure 1, 258150 (3), Autosomal dominant
1 CBS	CBS	7992	Thrombosis, hyperhomocysteinemic, 236200 (3), Autosomal recessive
1 CBS	CBS	7993	Homocystinuria, B6-responsive and nonresponsive types, 236200 (3), Autosomal recessive
1 PFKL	PFKL	8001	Hemolytic anemia due to phosphofructokinase deficiency (1)
1 FTCD	FTCD	8018	Glutamate formiminotransferase deficiency, 229100 (3), Autosomal recessive
1 LSS	LSS, OSC, CTRCT44, HYPT14, APMR4	8019	Hypotrichosis 14, 618275 (3), Autosomal recessive
1 LSS	LSS, OSC, CTRCT44, HYPT14, APMR4	8020	Cataract 44, 616509 (3), Autosomal recessive
1 LSS	LSS, OSC, CTRCT44, HYPT14, APMR4	8021	Alopecia-intellectual disability syndrome 4, 618840 (3), Autosomal recessive
1 COMT	COMT	8051	{Schizophrenia, susceptibility to}, 181500 (3), Autosomal dominant
1 COMT	COMT	8052	{Panic disorder, susceptibility to}, 167870 (3), ?Autosomal dominant
1 GGT2	GGT2	8064	[Gamma-glutamyltransferase, familial high serum], 137181 (2)
1 GGT1	GGT1, GGT, GGTD	8080	?Glutathioninuria, 231950 (3), Autosomal recessive
1 HMOX1	HMOX1, HMOX1D	8124	Heme oxygenase-1 deficiency, 614034 (3), Autosomal recessive
1 HMOX1	HMOX1, HMOX1D	8125	{Pulmonary disease, chronic obstructive, susceptibility to}, 606963 (3)
1 ADSL	ADSL	8164	Adenylosuccinase deficiency, 103050 (3), Autosomal recessive
1 ACO2	ACO2, ICRD, OPA9	8170	Optic atrophy 9, 616289 (3), Autosomal dominant, Autosomal recessive
1 ACO2	ACO2, ICRD, OPA9	8171	Infantile cerebellar-retinal degeneration, 614559 (3), Autosomal recessive
1 MCAT	MCAT, OPA15	8190	Optic atrophy 15, 620583 (3), Autosomal recessive
1 TYMP	TYMP, ECGF1, MNGIE, PDECGF, MEDPS1, MTDPS1	8203	Mitochondrial DNA depletion syndrome 1 (MNGIE type), 603041 (3), Autosomal recessive
1 ARSA	ARSA	8205	Metachromatic leukodystrophy, 250100 (3), Autosomal recessive
1 PHKA2	PHKA2, PHK, XLG, PYKL, GSD9A	8260	Glycogen storage disease, type IXa2, 306000 (3), X-linked recessive
1 PHKA2	PHKA2, PHK, XLG, PYKL, GSD9A	8261	Glycogen storage disease, type IXa1, 306000 (3), X-linked recessive
1 PDHA1	PDHA1, PHE1A, PDHAD	8263	Pyruvate dehydrogenase E1-alpha deficiency, 312170 (3), X-linked dominant
1 GK	GK	8295	Glycerol kinase deficiency, 307030 (3), X-linked recessive
1 OTC	OTC	8314	Ornithine transcarbamylase deficiency, 311250 (3), X-linked
1 MAOA	MAOA, BRNRS	8335	{Antisocial behavior}, 300615 (3), X-linked recessive
1 MAOA	MAOA, BRNRS	8336	Brunner syndrome, 300615 (3), X-linked recessive
1 HSD17B10	HSD17B10, HADH2, ERAB, MRXS10, HSD10MD	8396	HSD10 mitochondrial disease, 300438 (3), X-linked dominant
1 ALAS2	ALAS2, ANH1, ASB, XLEPP, XLSA, SIDBA1	8404	Anemia, sideroblastic, 1, 300751 (3), X-linked recessive
1 ALAS2	ALAS2, ANH1, ASB, XLEPP, XLSA, SIDBA1	8405	Protoporphyria, erythropoietic, X-linked, 300752 (3), X-linked
1 ABCB7	ABCB7, ABC7, ASAT	8461	Anemia, sideroblastic, with ataxia, 301310 (3), X-linked recessive
1 PGK1	PGK1, PGKA	8474	Phosphoglycerate kinase 1 deficiency, 300653 (3), X-linked recessive
1 GLA	GLA	8491	Fabry disease, cardiac variant, 301500 (3), X-linked
1 GLA	GLA	8492	Fabry disease, 301500 (3), X-linked
1 PRPS1	PRPS1, CMTX5, DFNX1, DFN2	8505	Arts syndrome, 301835 (3), X-linked recessive
1 PRPS1	PRPS1, CMTX5, DFNX1, DFN2	8506	Phosphoribosylpyrophosphate synthetase superactivity, 300661 (3), X-linked recessive
1 PRPS1	PRPS1, CMTX5, DFNX1, DFN2	8507	Charcot-Marie-Tooth disease, X-linked recessive, 5, 311070 (3), X-linked recessive
1 PRPS1	PRPS1, CMTX5, DFNX1, DFN2	8508	Deafness, X-linked 1, 304500 (3), X-linked
1 PRPS1	PRPS1, CMTX5, DFNX1, DFN2	8509	Gout, PRPS-related, 300661 (3), X-linked recessive
1 HPRT1	HPRT1, HPRT	8587	Hyperuricemia, HRPT-related, 300323 (3), X-linked recessive
1 HPRT1	HPRT1, HPRT	8588	Lesch-Nyhan syndrome, 300322 (3), X-linked recessive
1 ABCD1	ABCD1, ALD, AMN	8653	Adrenoleukodystrophy, 300100 (3), X-linked recessive
1 ABCD1	ABCD1, ALD, AMN	8654	Adrenomyeloneuropathy, adult, 300100 (3), X-linked recessive
1 RPL10	RPL10, DXS648, QM, AUTSX5, MRXS35	8686	{Autism, susceptibility to, X-linked 5}, 300847 (3)
1 RPL10	RPL10, DXS648, QM, AUTSX5, MRXS35	8687	Intellectual developmental disorder, X-linked syndromic 35, 300998 (3), X-linked recessive
1 G6PD	G6PD, G6PD1	8693	Hemolytic anemia, G6PD deficient (favism), 300908 (3), X-linked
1 G6PD	G6PD, G6PD1	8694	{Resistance to malaria due to G6PD deficiency}, 611162 (3)
1 TMLHE	TMLHE, BBOX2, TMLH, TMLHED, AUTSX6	8706	{Autism, susceptibility to, X-linked 6}, 300872 (3), X-linked recessive
