# Supplementary material for: MENDELSEEK: An algorithm that predicts mendelian genes and elucidates what makes them special
Source: PLoS Comput Biol. 2026 Feb 17;22(2):e1013992. doi: 10.1371/journal.pcbi.1013992 (PMC12956125; doi:10.1371/journal.pcbi.1013992)
Supplement: S5 Table — (XLSX) [file pcbi.1013992.s005.xlsx]

## Sheet: Table S5
Table S5: Predicted precision as function raw score
Raw score	Predicted precision
0.01	0.279293
0.02	0.280023
0.03	0.281002
0.04	0.281807
0.05	0.282732
0.06	0.283814
0.07	0.284938
0.08	0.285884
0.09	0.286938
0.1	0.287898
0.11	0.288812
0.12	0.289836
0.13	0.291018
0.14	0.292217
0.15	0.293713
0.16	0.295115
0.17	0.296385
0.18	0.29785
0.19	0.299733
0.2	0.30147
0.21	0.303351
0.22	0.305534
0.23	0.307919
0.24	0.310692
0.25	0.312931
0.26	0.315983
0.27	0.318948
0.28	0.322217
0.29	0.325663
0.3	0.329463
0.31	0.333217
0.32	0.337711
0.33	0.341874
0.34	0.347389
0.35	0.352384
0.36	0.357864
0.37	0.363114
0.38	0.36728
0.39	0.373791
0.4	0.379985
0.41	0.387006
0.42	0.393432
0.43	0.39988
0.44	0.406637
0.45	0.413577
0.46	0.419564
0.47	0.427033
0.48	0.434058
0.49	0.44057
0.5	0.447172
0.51	0.454081
0.52	0.461354
0.53	0.468049
0.54	0.475737
0.55	0.483621
0.56	0.491323
0.57	0.497939
0.58	0.507075
0.59	0.514555
0.6	0.522652
0.61	0.531323
0.62	0.541308
0.63	0.54991
0.64	0.560182
0.65	0.568754
0.66	0.57886
0.67	0.586607
0.68	0.597481
0.69	0.605056
0.7	0.61545
0.71	0.624629
0.72	0.635624
0.73	0.645927
0.74	0.65663
0.75	0.663473
0.76	0.673525
0.77	0.684222
0.78	0.694836
0.79	0.704167
0.8	0.712881
0.81	0.722457
0.82	0.730261
0.83	0.737767
0.84	0.748597
0.85	0.759706
0.86	0.769207
0.87	0.781523
0.88	0.79188
0.89	0.800362
0.9	0.811313
0.91	0.821488
0.92	0.832146
0.93	0.846415
0.94	0.856763
0.95	0.869919
0.96	0.884244
0.97	0.892263
0.98	0.896125
0.99	0.903442
1	0.904348
