# Supplementary material for: MENDELSEEK: An algorithm that predicts mendelian genes and elucidates what makes them special
Source: PLoS Comput Biol. 2026 Feb 17;22(2):e1013992. doi: 10.1371/journal.pcbi.1013992 (PMC12956125; doi:10.1371/journal.pcbi.1013992)
Supplement: S6 Table — (XLSX) [file pcbi.1013992.s006.xlsx]

## Sheet: Table S6
Table S6: Top predicted Mendelian genes with predicted precision (normalized score) > 0.7
gene name	raw score	normalized score	valsci or decipher evidence
CS	1.15824	0.904348	DECIPHER
IDH3G	1.14414	0.904348	NONE
ITGB1	1.12868	0.904348	DECIPHER
PLAT	1.11413	0.904348	NONE
CYFIP1	1.11098	0.904348	Likely, DECIPHER
MBP	1.10436	0.904348	Highly
TOMM40	1.09654	0.904348	NONE
SLC30A5	1.09363	0.904348	NONE
ND6	1.09019	0.904348	Highly
VEGFA	1.09018	0.904348	DECIPHER
ADSS	1.08748	0.904348	NONE
AOC2	1.08496	0.904348	NONE
CSF3	1.08494	0.904348	Likely
RIMS1	1.08388	0.904348	NONE
STX1A	1.07929	0.904348	NONE
BTRC	1.07843	0.904348	DECIPHER
TERF1	1.0765	0.904348	NONE
RAP1A	1.07163	0.904348	NONE
BAK1	1.0708	0.904348	NONE
FYN	1.06732	0.904348	DECIPHER
NDUFB6	1.0654	0.904348	NONE
NDUFAB1	1.06325	0.904348	NONE
ETS1	1.06123	0.904348	NONE
BAG6	1.05595	0.904348	NONE
IMPA2	1.05543	0.904348	DECIPHER
AGER	1.05432	0.904348	DECIPHER
FOLH1	1.05127	0.904348	NONE
TLR4	1.04999	0.904348	NONE
CSF1	1.04967	0.904348	DECIPHER
ARRB2	1.04944	0.904348	NONE
ETV1	1.0451	0.904348	DECIPHER
AKR1C3	1.04484	0.904348	NONE
HIBADH	1.04479	0.904348	NONE
AXL	1.04341	0.904348	DECIPHER
GNA12	1.04132	0.904348	DECIPHER
PCM1	1.03973	0.904348	DECIPHER
NUP98	1.03968	0.904348	DECIPHER
DOCK10	1.03902	0.904348	Likely
LUM	1.0386	0.904348	Highly
RREB1	1.03846	0.904348	DECIPHER
SLC25A27	1.03814	0.904348	NONE
GMPS	1.03764	0.904348	DECIPHER
DRD1	1.0341	0.904348	NONE
SLC24A2	1.03048	0.904348	NONE
TUBA1C	1.02983	0.904348	NONE
TLR9	1.02972	0.904348	NONE
UCP1	1.02963	0.904348	NONE
PTGES2	1.0293	0.904348	NONE
ELMO1	1.02775	0.904348	DECIPHER
SNAI2	1.02728	0.904348	NONE
CASP3	1.02718	0.904348	NONE
PFAS	1.02716	0.904348	DECIPHER
AKAP13	1.02714	0.904348	DECIPHER
GJD2	1.0263	0.904348	NONE
ASIC2	1.02529	0.904348	DECIPHER
ABCD2	1.0246	0.904348	Likely, DECIPHER
ABI1	1.02291	0.904348	NONE
FZD7	1.02247	0.904348	NONE
CD74	1.02212	0.904348	NONE
MEIS1	1.02193	0.904348	DECIPHER
CYP51A1	1.02141	0.904348	DECIPHER
DAO	1.02018	0.904348	NONE
BSN	1.02018	0.904348	DECIPHER
KALRN	1.01948	0.904348	DECIPHER
BHMT	1.01805	0.904348	NONE
CDC5L	1.01622	0.904348	NONE
TIMM13	1.01564	0.904348	DECIPHER
PCSK2	1.01546	0.904348	DECIPHER
CYP7A1	1.01546	0.904348	NONE
SOAT1	1.01517	0.904348	NONE
ZNF592	1.01419	0.904348	DECIPHER
SLC25A6	1.01335	0.904348	NONE
SREBF2	1.01201	0.904348	DECIPHER
UVRAG	1.01199	0.904348	NONE
KCNA3	1.01117	0.904348	DECIPHER
CELSR2	1.01039	0.904348	DECIPHER
BRMS1L	1.0093	0.904348	NONE
VCAM1	1.00842	0.904348	Likely
HDAC5	1.00765	0.904348	DECIPHER
CNTN5	1.00643	0.904348	DECIPHER
UBR5	1.00489	0.904348	DECIPHER
NRF1	1.00416	0.904348	DECIPHER
IDE	1.0028	0.904348	DECIPHER
HIF1A	1.00263	0.904348	NONE
ZW10	1.00256	0.904348	NONE
BRD7	1.00186	0.904348	DECIPHER
PFN2	1.00127	0.904348	NONE
NEFM	1.00016	0.904348	Likely
HIP1	0.999643	0.903442	NONE
KIF20B	0.99925	0.903442	DECIPHER
HLA-DPA1	0.998102	0.903442	DECIPHER
SLC4A7	0.997291	0.903442	DECIPHER
ITGA4	0.996398	0.903442	NONE
POLR2B	0.996269	0.903442	DECIPHER
THBS1	0.994804	0.903442	DECIPHER
PARP4	0.994524	0.903442	NONE
ASCL1	0.994462	0.903442	DECIPHER
PDGFD	0.993982	0.903442	Likely
ARG2	0.993064	0.903442	NONE
RUNX1T1	0.992226	0.903442	DECIPHER
PARP1	0.992017	0.903442	NONE
PTK2	0.989977	0.896125	DECIPHER
NPR1	0.98988	0.896125	DECIPHER
SCARA3	0.987685	0.896125	NONE
SHMT1	0.987131	0.896125	NONE
YES1	0.987058	0.896125	NONE
INSIG2	0.986576	0.896125	NONE
PLRG1	0.986254	0.896125	NONE
APOM	0.986092	0.896125	NONE
ARRB1	0.985983	0.896125	DECIPHER
PTGS1	0.985618	0.896125	NONE
EXOC4	0.985275	0.896125	NONE
GRM5	0.985178	0.896125	DECIPHER
MTHFD1L	0.984113	0.896125	NONE
AFF1	0.983688	0.896125	DECIPHER
TIMP2	0.983344	0.896125	NONE
THADA	0.982818	0.896125	DECIPHER
SLC6A11	0.982696	0.896125	NONE
ENDOG	0.982618	0.896125	NONE
CUL2	0.982017	0.896125	NONE
PRDX5	0.981978	0.896125	NONE
EOMES	0.981737	0.896125	NONE
CDK2	0.981297	0.896125	NONE
UNC13A	0.981191	0.896125	DECIPHER
SERPINE2	0.980959	0.896125	NONE
PKM	0.980504	0.896125	NONE
SLC12A9	0.979303	0.892263	DECIPHER
APEX1	0.979099	0.892263	NONE
SLC27A1	0.978945	0.892263	DECIPHER
EHMT2	0.978782	0.892263	DECIPHER
TSN	0.978544	0.892263	DECIPHER
KCNJ3	0.977261	0.892263	NONE
EZR	0.977121	0.892263	DECIPHER
C1GALT1	0.976637	0.892263	Likely, DECIPHER
BCL6	0.976214	0.892263	NONE
ARID5B	0.975981	0.892263	NONE
CDKN1A	0.974604	0.892263	NONE
RBM15	0.974246	0.892263	DECIPHER
NR4A3	0.974025	0.892263	NONE
PDE4B	0.973843	0.892263	NONE
APEH	0.973467	0.892263	NONE
UNC13C	0.973262	0.892263	DECIPHER
FBN3	0.972991	0.892263	DECIPHER
CNDP1	0.972431	0.892263	NONE
ERC1	0.971806	0.892263	NONE
PLD2	0.971625	0.892263	DECIPHER
PEMT	0.971513	0.892263	NONE
GREB1	0.971248	0.892263	DECIPHER
EIF6	0.970926	0.892263	NONE
CHRFAM7A	0.969979	0.884244	NONE
SLC8A1	0.969047	0.884244	DECIPHER
LAP3	0.968873	0.884244	NONE
NKX2-3	0.968457	0.884244	NONE
AKR1B1	0.968345	0.884244	NONE
ALDH1A1	0.967455	0.884244	NONE
RO60	0.967148	0.884244	NONE
UBL5	0.966992	0.884244	NONE
PBX2	0.966798	0.884244	NONE
SART3	0.966784	0.884244	NONE
CPT1B	0.966456	0.884244	NONE
IL16	0.966026	0.884244	NONE
TNIP1	0.965831	0.884244	NONE
PTGER4	0.965207	0.884244	NONE
ACADL	0.964692	0.884244	NONE
CATSPER2	0.964172	0.884244	Highly
UBE4B	0.96396	0.884244	DECIPHER
PPAT	0.963853	0.884244	NONE
HHEX	0.963024	0.884244	NONE
BCL2L11	0.96286	0.884244	NONE
PCSK6	0.962237	0.884244	DECIPHER
CAMK4	0.962229	0.884244	NONE
B3GAT1	0.962167	0.884244	NONE
IGFBP3	0.961786	0.884244	NONE
ALOX12	0.961733	0.884244	DECIPHER
IRF2	0.961724	0.884244	NONE
ALAS1	0.961582	0.884244	NONE
FOXD1	0.961332	0.884244	Likely
DERA	0.960503	0.884244	DECIPHER
SPP1	0.960478	0.884244	DECIPHER
NR5A2	0.960086	0.884244	NONE
BDNF	0.959932	0.869919	DECIPHER
DPP4	0.959909	0.869919	DECIPHER
NDFIP1	0.959884	0.869919	DECIPHER
NRXN3	0.959367	0.869919	DECIPHER
PANK1	0.95935	0.869919	Likely
GCC1	0.959181	0.869919	NONE
NKX3-1	0.958849	0.869919	NONE
RAB2A	0.958821	0.869919	NONE
FBXW4	0.958643	0.869919	NONE
GAS6	0.958542	0.869919	NONE
CD14	0.958526	0.869919	DECIPHER
FASN	0.958351	0.869919	NONE
NCKIPSD	0.95833	0.869919	NONE
SIRT1	0.95824	0.869919	NONE
IRAK1	0.958009	0.869919	DECIPHER
ATP13A4	0.957778	0.869919	DECIPHER
TLX1	0.957667	0.869919	NONE
FBF1	0.957615	0.869919	NONE
CSNK1E	0.957056	0.869919	Likely, DECIPHER
MYBBP1A	0.956917	0.869919	NONE
PNMT	0.956802	0.869919	NONE
MLF1	0.956725	0.869919	NONE
MT3	0.956569	0.869919	NONE
PICK1	0.956228	0.869919	NONE
GRIK1	0.955345	0.869919	NONE
VPS18	0.954971	0.869919	Likely, DECIPHER
PROX1	0.954222	0.869919	NONE
CKM	0.953369	0.869919	NONE
WNT11	0.953067	0.869919	NONE
DDIT3	0.952823	0.869919	NONE
FLT1	0.952658	0.869919	DECIPHER
PRKCZ	0.952294	0.869919	NONE
PPARA	0.95225	0.869919	NONE
NRP2	0.952224	0.869919	NONE
HSD17B1	0.951821	0.869919	NONE
SHROOM3	0.951565	0.869919	DECIPHER
SRGAP3	0.951179	0.869919	DECIPHER
CGNL1	0.951087	0.869919	NONE
IL18RAP	0.95094	0.869919	NONE
MUC6	0.950913	0.869919	DECIPHER
NDC80	0.950479	0.869919	DECIPHER
TNKS	0.950426	0.869919	NONE
UGCG	0.950334	0.869919	DECIPHER
TACC3	0.950039	0.869919	NONE
ROCK1	0.9498	0.856763	DECIPHER
XRCC5	0.94939	0.856763	Highly, DECIPHER
CHTF8	0.949087	0.856763	NONE
NAMPT	0.948628	0.856763	DECIPHER
SLC17A7	0.948588	0.856763	NONE
ACVR1C	0.948545	0.856763	NONE
IL4R	0.948534	0.856763	NONE
NCKAP1	0.948498	0.856763	DECIPHER
TRAF6	0.948253	0.856763	NONE
TRPM8	0.947917	0.856763	DECIPHER
TFPI	0.947751	0.856763	Likely
SORL1	0.94769	0.856763	Likely, DECIPHER
CFHR4	0.947454	0.856763	Highly
CYP2E1	0.9472	0.856763	NONE
GMDS	0.946918	0.856763	Likely, DECIPHER
EIF3H	0.946672	0.856763	NONE
VPS54	0.946569	0.856763	Likely
IL1R2	0.946523	0.856763	DECIPHER
CUL5	0.946499	0.856763	NONE
AOX1	0.946395	0.856763	DECIPHER
LMO7	0.945104	0.856763	NONE
ARSE	0.944817	0.856763	Highly
TOP3B	0.94443	0.856763	NONE
DNAJC13	0.943908	0.856763	NONE
SHANK1	0.94382	0.856763	DECIPHER
TRIM33	0.943715	0.856763	DECIPHER
NTRK3	0.943285	0.856763	DECIPHER
SRR	0.942335	0.856763	NONE
RENBP	0.941861	0.856763	DECIPHER
PAPSS1	0.941849	0.856763	NONE
PLTP	0.941597	0.856763	NONE
ACTR2	0.941582	0.856763	NONE
CLPTM1L	0.941555	0.856763	DECIPHER
BGLAP	0.941434	0.856763	NONE
ALDH1L1	0.941262	0.856763	DECIPHER
ADCY2	0.94117	0.856763	DECIPHER
CHD9	0.940958	0.856763	DECIPHER
PPARD	0.940662	0.856763	NONE
SOCS3	0.940609	0.856763	DECIPHER
EML4	0.940502	0.856763	NONE
GRIK3	0.940474	0.856763	DECIPHER
CEBPB	0.940462	0.856763	DECIPHER
ZFPM1	0.940421	0.856763	DECIPHER
DYNLT3	0.940252	0.856763	NONE
PLXNA2	0.940192	0.856763	DECIPHER
MOV10	0.939812	0.846415	DECIPHER
TOR1B	0.939467	0.846415	NONE
TSTA3	0.939157	0.846415	Likely
DACH2	0.939105	0.846415	Likely
S100A1	0.938699	0.846415	NONE
FGFR1OP2	0.93867	0.846415	NONE
CENPC	0.938665	0.846415	NONE
HOXA9	0.938586	0.846415	DECIPHER
PRKD2	0.938492	0.846415	Likely
SPECC1	0.938441	0.846415	NONE
RTN4	0.93788	0.846415	DECIPHER
PTGS2	0.937426	0.846415	NONE
PARD3B	0.937014	0.846415	DECIPHER
TRAF2	0.936846	0.846415	NONE
AKR1B10	0.936733	0.846415	NONE
UBR2	0.936691	0.846415	DECIPHER
IL18	0.936329	0.846415	NONE
UPF1	0.935827	0.846415	DECIPHER
CLTCL1	0.935758	0.846415	DECIPHER
MAOB	0.935752	0.846415	NONE
EBF1	0.935479	0.846415	NONE
RXRG	0.9353	0.846415	NONE
NES	0.934996	0.846415	DECIPHER
BIRC5	0.934889	0.846415	NONE
YWHAH	0.934707	0.846415	DECIPHER
RPLP1	0.934477	0.846415	NONE
TNFSF15	0.934382	0.846415	NONE
FBXW8	0.934098	0.846415	NONE
RASSF1	0.934078	0.846415	NONE
AADAT	0.933525	0.846415	NONE
PVRL2	0.93343	0.846415	NONE
PTPRD	0.933004	0.846415	DECIPHER
POU5F1	0.932928	0.846415	DECIPHER
ROCK2	0.932741	0.846415	DECIPHER
RABGGTB	0.932735	0.846415	NONE
CMA1	0.932646	0.846415	NONE
SQLE	0.932515	0.846415	NONE
ADM	0.932446	0.846415	NONE
CDKAL1	0.932395	0.846415	DECIPHER
CASP7	0.932209	0.846415	NONE
PADI4	0.931868	0.846415	NONE
FOXA1	0.931688	0.846415	DECIPHER
ALDH3A1	0.931647	0.846415	NONE
TIPARP	0.931005	0.846415	NONE
NDUFS5	0.931003	0.846415	NONE
SLC7A11	0.930842	0.846415	NONE
COX1	0.930471	0.846415	Highly
FGF7	0.930442	0.846415	NONE
EPHA4	0.929869	0.832146	DECIPHER
PIN1	0.929811	0.832146	NONE
POU4F2	0.92921	0.832146	NONE
CDC45	0.929182	0.832146	DECIPHER
ORMDL3	0.929089	0.832146	NONE
FURIN	0.928888	0.832146	DECIPHER
LIPG	0.928819	0.832146	DECIPHER
HPSE	0.928797	0.832146	NONE
COL8A1	0.928784	0.832146	DECIPHER
BTBD9	0.928679	0.832146	DECIPHER
SV2B	0.928673	0.832146	DECIPHER
SV2C	0.92822	0.832146	NONE
SMG1	0.928187	0.832146	DECIPHER
VPRBP	0.928053	0.832146	NONE
PRRC2A	0.927878	0.832146	DECIPHER
RXRA	0.927635	0.832146	NONE
ENO2	0.927566	0.832146	DECIPHER
PINX1	0.927533	0.832146	NONE
CYP26A1	0.927379	0.832146	NONE
RUNX3	0.92735	0.832146	DECIPHER
BACE1	0.926934	0.832146	DECIPHER
CALD1	0.92683	0.832146	DECIPHER
HOXD9	0.926143	0.832146	NONE
CNR1	0.926077	0.832146	NONE
IFT20	0.925823	0.832146	Likely
NSD3	0.9258	0.832146	DECIPHER
ACER1	0.925792	0.832146	NONE
ZFAT	0.925715	0.832146	NONE
ECSIT	0.925677	0.832146	Likely
MRI1	0.925563	0.832146	DECIPHER
DDX23	0.925482	0.832146	DECIPHER
TNFRSF1B	0.925449	0.832146	DECIPHER
SLC22A2	0.925446	0.832146	NONE
KCNS1	0.924547	0.832146	NONE
NEDD4	0.923974	0.832146	NONE
IL12RB2	0.923923	0.832146	DECIPHER
DAPK1	0.923888	0.832146	DECIPHER
ARHGEF12	0.923836	0.832146	DECIPHER
TGFBR3	0.923524	0.832146	NONE
FZD3	0.923206	0.832146	NONE
CLOCK	0.923087	0.832146	DECIPHER
CDKN3	0.923048	0.832146	NONE
PTGER3	0.922461	0.832146	NONE
HBE1	0.922359	0.832146	NONE
EIF4A1	0.922333	0.832146	NONE
GALNT13	0.922327	0.832146	NONE
FOXO3	0.921461	0.832146	NONE
BRCC3	0.921397	0.832146	Highly
SNCAIP	0.921307	0.832146	DECIPHER
ATF1	0.921097	0.832146	NONE
CRH	0.921092	0.832146	Highly
PRMT6	0.92094	0.832146	DECIPHER
RICTOR	0.920907	0.832146	NONE
METTL1	0.920899	0.832146	NONE
P2RX1	0.920794	0.832146	NONE
ERAP1	0.920551	0.832146	DECIPHER
UBQLN1	0.920517	0.832146	NONE
CROCC	0.920258	0.832146	DECIPHER
PROCR	0.920208	0.832146	NONE
IFITM1	0.920163	0.832146	NONE
NCBP1	0.919752	0.821488	NONE
IL13RA2	0.9195	0.821488	DECIPHER
PIK3C3	0.919473	0.821488	DECIPHER
PCSK5	0.919421	0.821488	DECIPHER
P2RX3	0.919353	0.821488	NONE
GSTP1	0.919254	0.821488	NONE
PTGDS	0.919196	0.821488	NONE
TCF21	0.918986	0.821488	NONE
K1109_HUMAN	0.918904	0.821488	NONE
INSRR	0.918707	0.821488	DECIPHER
NOD1	0.918515	0.821488	NONE
NOB1	0.918501	0.821488	DECIPHER
SAA2	0.91838	0.821488	NONE
UBB	0.918295	0.821488	NONE
ACAA1	0.918173	0.821488	NONE
XRCC6	0.91799	0.821488	Highly
COPS2	0.91747	0.821488	NONE
ACACB	0.917393	0.821488	DECIPHER
KIRREL3	0.917345	0.821488	DECIPHER
THBS4	0.917032	0.821488	DECIPHER
MAPK3	0.916958	0.821488	NONE
FOXA2	0.91686	0.821488	Highly, DECIPHER
FZD8	0.916813	0.821488	DECIPHER
P2RX7	0.916695	0.821488	NONE
CDIPT	0.916588	0.821488	NONE
RPS15	0.916414	0.821488	NONE
ADH7	0.916318	0.821488	NONE
CCL7	0.916014	0.821488	NONE
MYOM1	0.915994	0.821488	DECIPHER
ACSL3	0.915957	0.821488	DECIPHER
FAT1	0.915813	0.821488	DECIPHER
IL13RA1	0.915777	0.821488	NONE
GAD2	0.914988	0.821488	DECIPHER
NAB1	0.914753	0.821488	NONE
FABP1	0.914697	0.821488	NONE
BAIAP3	0.914476	0.821488	NONE
THTPA	0.913922	0.821488	NONE
TSR1	0.913459	0.821488	DECIPHER
SETDB1	0.913249	0.821488	DECIPHER
GAPDH	0.91318	0.821488	NONE
DHX34	0.913072	0.821488	DECIPHER
A2M	0.912974	0.821488	NONE
SF3B3	0.91294	0.821488	DECIPHER
PLA2G1B	0.912757	0.821488	NONE
NR1I2	0.912279	0.821488	Likely
DISP1	0.912212	0.821488	Likely, DECIPHER
SEC16A	0.911927	0.821488	DECIPHER
DDX3Y	0.911762	0.821488	NONE
TSNAX	0.911661	0.821488	NONE
ELP3	0.911457	0.821488	DECIPHER
PRM1	0.911247	0.821488	NONE
RXFP2	0.911048	0.821488	DECIPHER
NTF3	0.911047	0.821488	NONE
TIMM23	0.910756	0.821488	Likely
LAMC1	0.910655	0.821488	Likely, DECIPHER
STK10	0.909991	0.811313	NONE
APOH	0.909986	0.811313	NONE
MLLT6	0.909982	0.811313	NONE
ADIPOR1	0.909847	0.811313	DECIPHER
RFK	0.909777	0.811313	NONE
ADH4	0.909599	0.811313	NONE
LOC102724560	0.909483	0.811313	NONE
BANK1	0.90928	0.811313	NONE
EPHX1	0.909201	0.811313	NONE
CRABP2	0.909169	0.811313	NONE
NXF5	0.909127	0.811313	NONE
HAO2	0.909123	0.811313	NONE
GOPC	0.909088	0.811313	NONE
MYF6	0.908802	0.811313	NONE
RABGGTA	0.908718	0.811313	NONE
PSD3	0.908496	0.811313	Likely, DECIPHER
BLMH	0.90844	0.811313	NONE
MAP2K5	0.908157	0.811313	NONE
GLS2	0.908059	0.811313	NONE
PRPS2	0.908041	0.811313	DECIPHER
BCAT1	0.907393	0.811313	DECIPHER
THOC5	0.907269	0.811313	NONE
EML2	0.907202	0.811313	NONE
PPP3CC	0.90708	0.811313	DECIPHER
P2RX4	0.907066	0.811313	NONE
NAV3	0.906854	0.811313	DECIPHER
CD38	0.906494	0.811313	NONE
SEPHS1	0.906184	0.811313	NONE
RBL1	0.906156	0.811313	NONE
CCDC6	0.905977	0.811313	DECIPHER
ABCF2	0.905759	0.811313	DECIPHER
CABIN1	0.905755	0.811313	DECIPHER
YWHAE	0.905514	0.811313	Highly, DECIPHER
ACE2	0.904884	0.811313	Likely
POLR2K	0.904717	0.811313	NONE
PER1	0.904654	0.811313	DECIPHER
ALDH1B1	0.904599	0.811313	DECIPHER
SSPN	0.904511	0.811313	DECIPHER
USP15	0.90428	0.811313	NONE
PMS1	0.904206	0.811313	DECIPHER
GRM3	0.903502	0.811313	NONE
ZBTB38	0.90333	0.811313	NONE
TES	0.902116	0.811313	NONE
HSPA8	0.902077	0.811313	NONE
MYL12B	0.902044	0.811313	NONE
CD6	0.902039	0.811313	DECIPHER
IPPK	0.901954	0.811313	NONE
KCNJ8	0.901643	0.811313	Highly
CNTRL	0.901585	0.811313	DECIPHER
FAM107A	0.90155	0.811313	NONE
VDAC1	0.90143	0.811313	NONE
LMTK2	0.900884	0.811313	DECIPHER
FPGS	0.900707	0.811313	NONE
PARP2	0.900168	0.811313	DECIPHER
HPN	0.900031	0.811313	NONE
HAS2	0.899816	0.800362	Highly, DECIPHER
ABCC3	0.899689	0.800362	NONE
CYP46A1	0.899219	0.800362	NONE
SLCO3A1	0.899017	0.800362	NONE
ASAH2	0.899007	0.800362	NONE
CHD6	0.89886	0.800362	DECIPHER
SLC7A1	0.898478	0.800362	NONE
CTSH	0.898103	0.800362	NONE
NDFIP2	0.898002	0.800362	NONE
NOTCH4	0.897691	0.800362	NONE
PPARGC1A	0.89768	0.800362	DECIPHER
SLC7A10	0.897605	0.800362	NONE
FHIT	0.897565	0.800362	DECIPHER
ICAM3	0.89687	0.800362	NONE
PGD	0.896811	0.800362	NONE
DUS2	0.896574	0.800362	DECIPHER
PIK3CB	0.896328	0.800362	DECIPHER
MINK1	0.896261	0.800362	DECIPHER
SLC26A6	0.896082	0.800362	NONE
ZBTB17	0.896069	0.800362	Likely, DECIPHER
CAND1	0.895886	0.800362	NONE
HLX	0.895822	0.800362	NONE
DMBT1	0.8957	0.800362	DECIPHER
NFE2L3	0.895103	0.800362	NONE
TRAP1	0.895093	0.800362	DECIPHER
FOXO1	0.895049	0.800362	NONE
ARHGAP32	0.89488	0.800362	DECIPHER
BRINP3	0.894857	0.800362	NONE
DERL1	0.894328	0.800362	NONE
RPL3	0.894327	0.800362	NONE
SUCLG2	0.894079	0.800362	NONE
CPSF2	0.893989	0.800362	NONE
TNPO1	0.893768	0.800362	NONE
TRIM24	0.893714	0.800362	NONE
SKAP2	0.893678	0.800362	NONE
RBM14	0.893586	0.800362	NONE
TPH1	0.893555	0.800362	NONE
HLF	0.893363	0.800362	NONE
CNTF	0.893293	0.800362	Likely
CAPNS1	0.893248	0.800362	NONE
OPRM1	0.893024	0.800362	NONE
MED24	0.892983	0.800362	DECIPHER
LTA4H	0.892928	0.800362	NONE
KIF3A	0.892837	0.800362	DECIPHER
ACER2	0.89279	0.800362	NONE
SFPQ	0.89269	0.800362	NONE
PTPN2	0.892636	0.800362	NONE
PRDM1	0.892516	0.800362	Likely
NDC1	0.892448	0.800362	NONE
KLK2	0.892377	0.800362	NONE
SUV39H1	0.892209	0.800362	NONE
RAB4B	0.892202	0.800362	NONE
HIC1	0.892058	0.800362	NONE
FRYL	0.892039	0.800362	DECIPHER
TRIM21	0.891678	0.800362	NONE
CDKN2B	0.891413	0.800362	NONE
DPP10	0.891334	0.800362	DECIPHER
ADCY8	0.891052	0.800362	DECIPHER
PPARGC1B	0.890822	0.800362	DECIPHER
ELL	0.89045	0.800362	NONE
POU3F2	0.890435	0.800362	DECIPHER
SPIB	0.890341	0.800362	NONE
GAK	0.890329	0.800362	DECIPHER
MYO18A	0.890237	0.800362	DECIPHER
ADCY7	0.889952	0.79188	NONE
IL1A	0.889719	0.79188	NONE
CHRM2	0.889673	0.79188	NONE
TNFRSF10A	0.889474	0.79188	DECIPHER
RAB7A	0.889345	0.79188	Highly
FIP1L1	0.889269	0.79188	NONE
HYKK	0.88915	0.79188	NONE
EGR3	0.889085	0.79188	DECIPHER
PRKCE	0.889033	0.79188	DECIPHER
GABRA6	0.888632	0.79188	DECIPHER
MGST1	0.887806	0.79188	NONE
PRKAA2	0.887779	0.79188	NONE
EP400	0.887613	0.79188	DECIPHER
CDKN2D	0.8875	0.79188	NONE
AOC3	0.887455	0.79188	DECIPHER
DRD2	0.887231	0.79188	DECIPHER
HTR2C	0.887227	0.79188	Likely, DECIPHER
PPIA	0.887099	0.79188	NONE
IL5RA	0.887098	0.79188	NONE
GART	0.886942	0.79188	DECIPHER
HES1	0.88651	0.79188	DECIPHER
CAMSAP2	0.886412	0.79188	DECIPHER
ENO1	0.886383	0.79188	NONE
IL33	0.88632	0.79188	NONE
NINJ2	0.886191	0.79188	DECIPHER
CLPS	0.885714	0.79188	NONE
APOD	0.885642	0.79188	NONE
EPHA3	0.885405	0.79188	DECIPHER
DSC1	0.885362	0.79188	NONE
CRHBP	0.885265	0.79188	DECIPHER
PRKAA1	0.884955	0.79188	DECIPHER
KCNJ12	0.884729	0.79188	NONE
SLC6A13	0.884615	0.79188	NONE
MKI67	0.884368	0.79188	DECIPHER
ACAA2	0.88402	0.79188	NONE
GNPDA2	0.883643	0.79188	DECIPHER
2025-09-11	0.883293	0.79188	NONE
HMOX2	0.883231	0.79188	NONE
EN2	0.883136	0.79188	NONE
CDA	0.882742	0.79188	NONE
PSMG1	0.882705	0.79188	NONE
ITGA2	0.882598	0.79188	NONE
CCT7	0.88252	0.79188	DECIPHER
CLDN6	0.88247	0.79188	NONE
APPBP2	0.882397	0.79188	DECIPHER
ADAM33	0.882229	0.79188	DECIPHER
NME1	0.881932	0.79188	NONE
NAPSA	0.881913	0.79188	NONE
PPP1CA	0.881872	0.79188	NONE
LIMK1	0.881824	0.79188	Likely
FAM84B	0.88182	0.79188	NONE
MAP4K4	0.881276	0.79188	DECIPHER
PSMD14	0.881177	0.79188	NONE
ST6GAL1	0.881128	0.79188	DECIPHER
ITPKC	0.880675	0.79188	NONE
TRAF5	0.880601	0.79188	NONE
MAEA	0.880383	0.79188	DECIPHER
GLUD2	0.880335	0.79188	NONE
KIF16B	0.880298	0.79188	DECIPHER
SUPT6H	0.879973	0.781523	DECIPHER
NCOA4	0.879371	0.781523	NONE
CTAGE5	0.879234	0.781523	NONE
ADRA2B	0.878509	0.781523	NONE
CHL1	0.878314	0.781523	DECIPHER
GAL3ST1	0.878312	0.781523	DECIPHER
NGFR	0.878272	0.781523	DECIPHER
F2R	0.87825	0.781523	NONE
POLL	0.878082	0.781523	DECIPHER
APBB1	0.877571	0.781523	NONE
SMPD2	0.877449	0.781523	NONE
SLC22A1	0.877435	0.781523	NONE
SOCS2	0.877427	0.781523	Likely, DECIPHER
TGFA	0.877147	0.781523	NONE
SGK1	0.876666	0.781523	NONE
PSMC5	0.876651	0.781523	DECIPHER
ST8SIA4	0.876501	0.781523	NONE
CYGB	0.876394	0.781523	NONE
MGAT3	0.87631	0.781523	NONE
BIRC6	0.876275	0.781523	DECIPHER
SIRPA	0.876224	0.781523	NONE
STK19	0.87616	0.781523	NONE
SULT2A1	0.875962	0.781523	DECIPHER
FIS1	0.87582	0.781523	DECIPHER
POLK	0.875749	0.781523	NONE
BDKRB1	0.875187	0.781523	DECIPHER
KIFAP3	0.875107	0.781523	DECIPHER
RBBP4	0.874853	0.781523	Likely, DECIPHER
CHPT1	0.874842	0.781523	NONE
RHOU	0.87481	0.781523	NONE
TACR1	0.874783	0.781523	DECIPHER
RDH10	0.874666	0.781523	Highly, DECIPHER
TNFRSF19	0.874617	0.781523	NONE
HTR3A	0.874457	0.781523	DECIPHER
AGGF1	0.874391	0.781523	NONE
IL4I1	0.874353	0.781523	NONE
BAZ1B	0.874287	0.781523	Likely, DECIPHER
AQP8	0.874026	0.781523	DECIPHER
MLANA	0.873946	0.781523	NONE
DCK	0.873654	0.781523	Likely
SH2B1	0.873617	0.781523	Highly, DECIPHER
CTSG	0.873563	0.781523	NONE
ACP1	0.873343	0.781523	NONE
ABT1	0.873226	0.781523	NONE
TNP1	0.873182	0.781523	Likely
FAM13A	0.873073	0.781523	NONE
CYP1A1	0.873005	0.781523	DECIPHER
CSAD	0.872648	0.781523	DECIPHER
HAO1	0.872437	0.781523	Highly
RPL34	0.872327	0.781523	NONE
MRPS30	0.872269	0.781523	NONE
GAS1	0.872144	0.781523	Highly
APOC1	0.871892	0.781523	NONE
DNAH6	0.871847	0.781523	DECIPHER
CDK9	0.871672	0.781523	NONE
TXNIP	0.871561	0.781523	NONE
KRT7	0.87155	0.781523	NONE
GRK7	0.871367	0.781523	NONE
NTM	0.871329	0.781523	NONE
PMCH	0.871307	0.781523	NONE
GAS7	0.871277	0.781523	DECIPHER
CEP89	0.870799	0.781523	NONE
TRPM2	0.870708	0.781523	NONE
SLC17A6	0.870193	0.781523	NONE
DLX2	0.869807	0.769207	NONE
TLR6	0.869751	0.769207	NONE
SCFD1	0.869545	0.769207	DECIPHER
ELF3	0.869169	0.769207	DECIPHER
APAF1	0.868527	0.769207	DECIPHER
TRIB1	0.868522	0.769207	NONE
CNDP2	0.868449	0.769207	DECIPHER
CCNE1	0.868373	0.769207	DECIPHER
KPNB1	0.868241	0.769207	NONE
ME2	0.868155	0.769207	NONE
CSTF2	0.868081	0.769207	DECIPHER
ACMSD	0.868069	0.769207	NONE
MAP3K4	0.868061	0.769207	Likely
PAK4	0.867937	0.769207	DECIPHER
NTNG1	0.867794	0.769207	DECIPHER
MMP16	0.867765	0.769207	NONE
DHX8	0.867757	0.769207	DECIPHER
ING3	0.867653	0.769207	DECIPHER
TIMP1	0.867526	0.769207	NONE
CRHR1	0.867515	0.769207	NONE
CCR7	0.867486	0.769207	NONE
HTR4	0.867135	0.769207	NONE
CDH8	0.867052	0.769207	DECIPHER
NPY	0.867028	0.769207	NONE
YIPF4	0.867003	0.769207	NONE
SLC44A3	0.866582	0.769207	NONE
GLG1	0.866494	0.769207	DECIPHER
MTUS1	0.86645	0.769207	NONE
CYP2J2	0.866446	0.769207	NONE
AFDN	0.866297	0.769207	DECIPHER
FZD1	0.865826	0.769207	NONE
GLP1R	0.865745	0.769207	NONE
TRAF4	0.865735	0.769207	DECIPHER
NISCH	0.86565	0.769207	NONE
ING2	0.865506	0.769207	Highly
DMRT1	0.865141	0.769207	NONE
TLR10	0.865089	0.769207	NONE
IL20	0.864909	0.769207	NONE
HSPA4	0.864867	0.769207	DECIPHER
WNT3A	0.864571	0.769207	DECIPHER
SLC1A7	0.864563	0.769207	NONE
PDE4DIP	0.864486	0.769207	DECIPHER
UAP1	0.864472	0.769207	Highly, DECIPHER
CAMK1G	0.864468	0.769207	NONE
GNPTG	0.864417	0.769207	Highly
SFTPD	0.864356	0.769207	NONE
RL41_HUMAN	0.864249	0.769207	NONE
GUCY1A2	0.863704	0.769207	NONE
MGAT1	0.863685	0.769207	NONE
BRSK2	0.863683	0.769207	DECIPHER
EPHA5	0.86366	0.769207	NONE
ITIH4	0.863614	0.769207	DECIPHER
EXOSC10	0.863505	0.769207	NONE
HBS1L	0.863304	0.769207	DECIPHER
GSK3A	0.863234	0.769207	DECIPHER
RBMS1	0.863184	0.769207	DECIPHER
ITGA11	0.863093	0.769207	NONE
PYGO2	0.863042	0.769207	NONE
PTMA	0.862817	0.769207	DECIPHER
LATS1	0.862722	0.769207	DECIPHER
MAT2A	0.861961	0.769207	NONE
MLLT3	0.861397	0.769207	NONE
ACSS3	0.861389	0.769207	NONE
F3	0.861164	0.769207	NONE
CSNK1A1	0.861045	0.769207	NONE
BCL2L1	0.861032	0.769207	NONE
PRND	0.860885	0.769207	DECIPHER
PSMC4	0.860858	0.769207	NONE
DGCR8	0.860699	0.769207	DECIPHER
SNAP23	0.860686	0.769207	NONE
HTR1B	0.860602	0.769207	NONE
TMPO	0.860453	0.769207	Highly, DECIPHER
RPTOR	0.86039	0.769207	Likely, DECIPHER
ITGAV	0.860355	0.769207	NONE
WISP1	0.859984	0.759706	NONE
MCM7	0.859855	0.759706	DECIPHER
AKAP10	0.859787	0.759706	NONE
SULT1A1	0.859632	0.759706	NONE
SCN7A	0.859391	0.759706	NONE
RFC2	0.859262	0.759706	NONE
TEAD4	0.859164	0.759706	DECIPHER
CLINT1	0.859135	0.759706	NONE
HSD17B6	0.859109	0.759706	NONE
THEMIS2	0.859044	0.759706	NONE
OXSM	0.859043	0.759706	NONE
PADI2	0.858446	0.759706	DECIPHER
HAP1	0.8584	0.759706	NONE
ESRRG	0.858392	0.759706	DECIPHER
KIF21B	0.858302	0.759706	DECIPHER
CTSL	0.858289	0.759706	NONE
SMURF1	0.858105	0.759706	DECIPHER
COX17	0.858088	0.759706	NONE
PSMG3	0.857951	0.759706	NONE
CRP	0.857699	0.759706	NONE
ADAMTS20	0.857668	0.759706	Likely, DECIPHER
TJP1	0.857171	0.759706	Highly, DECIPHER
CACNG3	0.857095	0.759706	DECIPHER
SLC9A4	0.856992	0.759706	DECIPHER
PHLPP1	0.856907	0.759706	DECIPHER
GSK3B	0.856887	0.759706	NONE
PPME1	0.856712	0.759706	NONE
USP4	0.856672	0.759706	NONE
LIF	0.856299	0.759706	NONE
ARAP1	0.856282	0.759706	Highly, DECIPHER
CYP1A2	0.856267	0.759706	NONE
IL27	0.855918	0.759706	NONE
HOXD3	0.855679	0.759706	Likely
PPP1R14A	0.855463	0.759706	NONE
TNFSF12	0.855436	0.759706	DECIPHER
PSMD6	0.85535	0.759706	DECIPHER
VTN	0.855251	0.759706	DECIPHER
SEC23IP	0.855061	0.759706	NONE
TK1	0.854721	0.759706	NONE
IPO11	0.854533	0.759706	DECIPHER
ZC3H13	0.854459	0.759706	DECIPHER
TUBA3E	0.854102	0.759706	NONE
CD93	0.853938	0.759706	NONE
RPS6KB1	0.853843	0.759706	NONE
AP2A2	0.853763	0.759706	DECIPHER
ALS2CR12	0.853685	0.759706	NONE
AURKB	0.853443	0.759706	NONE
FABP2	0.853345	0.759706	NONE
TRAPPC3	0.853245	0.759706	NONE
HADH	0.853111	0.759706	Highly
CCT6A	0.853045	0.759706	NONE
ATP4A	0.852977	0.759706	DECIPHER
IL18R1	0.852704	0.759706	NONE
UPP2	0.852507	0.759706	NONE
MBOAT1	0.852303	0.759706	DECIPHER
KDM5D	0.851693	0.759706	NONE
GJC1	0.851595	0.759706	DECIPHER
ADCY4	0.85159	0.759706	DECIPHER
PKD2L1	0.851456	0.759706	DECIPHER
COL6A5	0.851398	0.759706	Likely, DECIPHER
SLC16A10	0.851153	0.759706	NONE
PRL	0.851135	0.759706	Highly
EXTL1	0.85109	0.759706	Likely, DECIPHER
GJA4	0.850597	0.759706	DECIPHER
SAA1	0.850517	0.759706	Highly
CUL9	0.85035	0.759706	DECIPHER
DNMT3L	0.850229	0.759706	DECIPHER
UBR4	0.850223	0.759706	DECIPHER
SEMA3C	0.85015	0.759706	DECIPHER
TRMT13	0.849922	0.748597	NONE
GALNT11	0.849919	0.748597	Likely, DECIPHER
INHBB	0.849862	0.748597	NONE
TBC1D32	0.849733	0.748597	DECIPHER
TRPV5	0.849151	0.748597	Highly
SMARCA1	0.849065	0.748597	Likely, DECIPHER
IGFBP1	0.849029	0.748597	Likely
TNFSF18	0.848884	0.748597	NONE
LRMP	0.848462	0.748597	NONE
CPB1	0.84826	0.748597	NONE
IQGAP1	0.848233	0.748597	DECIPHER
RCVRN	0.84815	0.748597	NONE
SLC20A1	0.848129	0.748597	NONE
RPS5	0.847747	0.748597	DECIPHER
SMPD3	0.847674	0.748597	DECIPHER
ENGASE	0.84761	0.748597	DECIPHER
SVEP1	0.847585	0.748597	DECIPHER
WEE1	0.847584	0.748597	NONE
CFL1	0.847537	0.748597	NONE
HCRTR2	0.847283	0.748597	Highly
ZNF521	0.847221	0.748597	DECIPHER
OPTC	0.847012	0.748597	NONE
MAP1A	0.846946	0.748597	DECIPHER
VAMP7	0.846788	0.748597	NONE
OXA1L	0.846587	0.748597	NONE
ACOX3	0.846439	0.748597	DECIPHER
ALDH9A1	0.846431	0.748597	DECIPHER
TIMM17A	0.846378	0.748597	NONE
SLC7A5	0.846361	0.748597	NONE
CPLX2	0.846072	0.748597	NONE
PKDREJ	0.845833	0.748597	NONE
DLG5	0.84561	0.748597	DECIPHER
EPS15	0.845581	0.748597	NONE
GK2	0.845562	0.748597	NONE
NAV2	0.845367	0.748597	DECIPHER
ANKRD1	0.845366	0.748597	NONE
XPO4	0.845178	0.748597	DECIPHER
UHRF2	0.845169	0.748597	NONE
DBI	0.845082	0.748597	NONE
TFF1	0.845035	0.748597	NONE
CHGA	0.845013	0.748597	NONE
CDC42BPA	0.844809	0.748597	DECIPHER
PRDX4	0.844258	0.748597	DECIPHER
CKMT1A	0.844167	0.748597	NONE
NT5C1B	0.843868	0.748597	NONE
CACNA2D1	0.843715	0.748597	NONE
KRT24	0.843674	0.748597	NONE
COX2	0.843644	0.748597	NONE
CCDC66	0.843623	0.748597	NONE
HIGD1A	0.843599	0.748597	NONE
NUDT1	0.843597	0.748597	NONE
TRIB3	0.843377	0.748597	NONE
TNFSF13	0.843374	0.748597	NONE
TNFSF14	0.843351	0.748597	NONE
OLIG2	0.843061	0.748597	NONE
STAB2	0.843048	0.748597	DECIPHER
GUK1	0.84287	0.748597	NONE
SF3A2	0.842778	0.748597	NONE
COX7A2L	0.842491	0.748597	NONE
PTPRS	0.842435	0.748597	NONE
PARP10	0.842319	0.748597	NONE
SLC4A5	0.842108	0.748597	DECIPHER
VPS37D	0.841959	0.748597	NONE
LATS2	0.841514	0.748597	NONE
MRPS11	0.84136	0.748597	DECIPHER
DDX20	0.841344	0.748597	NONE
TFPT	0.841341	0.748597	DECIPHER
SPAG9	0.841296	0.748597	NONE
IKBKE	0.840882	0.748597	NONE
JMJD6	0.84086	0.748597	DECIPHER
UGT1A6	0.840799	0.748597	NONE
CUL1	0.840709	0.748597	DECIPHER
MYCBP2	0.840524	0.748597	DECIPHER
TUBGCP5	0.840439	0.748597	NONE
MLLT1	0.840276	0.748597	DECIPHER
POLR2L	0.840169	0.748597	NONE
HLA-DOB	0.84015	0.748597	NONE
FAP	0.840099	0.748597	NONE
GRK4	0.840097	0.748597	Likely
MSC	0.83999	0.737767	NONE
WDHD1	0.839969	0.737767	DECIPHER
PRDX6	0.839879	0.737767	NONE
ADPRH	0.839741	0.737767	Likely
TRIM31	0.839664	0.737767	NONE
HOXC5	0.839622	0.737767	NONE
LPIN3	0.839502	0.737767	DECIPHER
AANAT	0.83948	0.737767	NONE
SHOX2	0.839442	0.737767	Likely
PIP4K2A	0.838996	0.737767	NONE
KRT8	0.838974	0.737767	Likely
PTPRB	0.838651	0.737767	Likely
CLASP2	0.838598	0.737767	DECIPHER
LOXL2	0.838352	0.737767	NONE
FN3K	0.83821	0.737767	NONE
MTMR9	0.838111	0.737767	NONE
CD5	0.837745	0.737767	DECIPHER
ARL11	0.837728	0.737767	NONE
KDM5A	0.837601	0.737767	DECIPHER
PYY	0.837481	0.737767	DECIPHER
COX8C	0.836915	0.737767	NONE
UGT8	0.83671	0.737767	DECIPHER
DDAH1	0.83669	0.737767	Likely, DECIPHER
ATP6V0D1	0.836358	0.737767	NONE
2025-09-03	0.836113	0.737767	NONE
MX1	0.836025	0.737767	NONE
SEMA5A	0.835772	0.737767	NONE
KIF5B	0.835758	0.737767	DECIPHER
SDC1	0.83575	0.737767	NONE
CCK	0.835727	0.737767	NONE
PTK7	0.83558	0.737767	Likely, DECIPHER
ANXA6	0.835542	0.737767	DECIPHER
PYGO1	0.835378	0.737767	NONE
TP53BP1	0.835241	0.737767	DECIPHER
DAZ3	0.835125	0.737767	Likely
USP39	0.835031	0.737767	NONE
MUC17	0.83478	0.737767	NONE
ITLN1	0.834718	0.737767	NONE
FEM1A	0.834673	0.737767	NONE
IVL	0.834535	0.737767	NONE
EXOC6	0.834369	0.737767	NONE
DBP	0.834346	0.737767	Highly
NFATC4	0.834051	0.737767	DECIPHER
VGF	0.834039	0.737767	DECIPHER
MX2	0.833952	0.737767	NONE
GSTO1	0.833801	0.737767	NONE
CXCL16	0.833717	0.737767	NONE
SSTR2	0.833529	0.737767	NONE
PPFIA1	0.833407	0.737767	DECIPHER
IDI1	0.833391	0.737767	NONE
CIDEA	0.83337	0.737767	DECIPHER
KCNA6	0.833224	0.737767	NONE
URB2	0.833134	0.737767	NONE
RGS6	0.83308	0.737767	NONE
CHRM1	0.832628	0.737767	DECIPHER
LACTB	0.832608	0.737767	NONE
SGCZ	0.832449	0.737767	NONE
TMTC1	0.832336	0.737767	DECIPHER
DAP3	0.832223	0.737767	NONE
CA4	0.832068	0.737767	NONE
ATP12A	0.831664	0.737767	NONE
CGA	0.831638	0.737767	NONE
OPRD1	0.831421	0.737767	NONE
XPNPEP1	0.831375	0.737767	DECIPHER
HYAL3	0.831212	0.737767	DECIPHER
GNA14	0.831127	0.737767	DECIPHER
PGC	0.831062	0.737767	NONE
EPHA7	0.830801	0.737767	DECIPHER
RRM2	0.830724	0.737767	DECIPHER
CFLAR	0.830635	0.737767	NONE
GTF2H4	0.830546	0.737767	Likely
CD9	0.830279	0.737767	NONE
PPEF2	0.830131	0.737767	NONE
RNF146	0.830126	0.737767	NONE
TULP4	0.829971	0.730261	DECIPHER
ZP4	0.829938	0.730261	DECIPHER
PMM1	0.829633	0.730261	NONE
DNM3	0.829527	0.730261	DECIPHER
SLC9A5	0.829475	0.730261	NONE
GLRX	0.829426	0.730261	NONE
CDO1	0.829272	0.730261	NONE
PLXNC1	0.829199	0.730261	DECIPHER
NR2E1	0.828876	0.730261	DECIPHER
HEATR6	0.828837	0.730261	DECIPHER
SIPA1	0.828755	0.730261	NONE
HAND2	0.828621	0.730261	DECIPHER
CCDC57	0.828585	0.730261	NONE
HSP90B1	0.828468	0.730261	DECIPHER
FAM167A	0.82841	0.730261	DECIPHER
MOCS3	0.828193	0.730261	NONE
PCDH18	0.828175	0.730261	NONE
COX6C	0.828026	0.730261	NONE
HECTD1	0.827825	0.730261	NONE
GRM4	0.827734	0.730261	DECIPHER
HYAL2	0.827721	0.730261	NONE
CMC4	0.827346	0.730261	NONE
PIP5K1B	0.826796	0.730261	NONE
KCNJ9	0.826475	0.730261	NONE
ANKS1B	0.826379	0.730261	DECIPHER
ITGA9	0.82634	0.730261	DECIPHER
IL5	0.82611	0.730261	NONE
KIAA1429	0.826084	0.730261	NONE
PLEKHA1	0.825987	0.730261	NONE
LEPROT	0.825758	0.730261	NONE
TAC1	0.825724	0.730261	NONE
FCGR3B	0.825704	0.730261	NONE
PRIMPOL	0.825581	0.730261	NONE
STAB1	0.825382	0.730261	DECIPHER
PLXNB2	0.825139	0.730261	Highly, DECIPHER
BTC	0.824263	0.730261	NONE
ABCF1	0.824241	0.730261	DECIPHER
CCT4	0.824148	0.730261	DECIPHER
SPHK2	0.823928	0.730261	NONE
ZMIZ2	0.823859	0.730261	NONE
BAZ1A	0.823779	0.730261	NONE
PDLIM5	0.823674	0.730261	NONE
DGKQ	0.823613	0.730261	NONE
ADPGK	0.823495	0.730261	NONE
GIN1	0.823295	0.730261	NONE
PACRG	0.822999	0.730261	Highly
NEBL	0.822893	0.730261	DECIPHER
SLC25A37	0.822732	0.730261	DECIPHER
ATP1B2	0.822645	0.730261	NONE
TNFRSF17	0.822517	0.730261	NONE
SLCO1A2	0.822425	0.730261	NONE
BYSL	0.822236	0.730261	NONE
ALOX15B	0.822099	0.730261	NONE
MYO1B	0.822058	0.730261	NONE
PIGR	0.821876	0.730261	DECIPHER
TFB1M	0.82175	0.730261	NONE
RIPK2	0.821672	0.730261	NONE
TNFAIP1	0.821287	0.730261	Likely, DECIPHER
TCTN1	0.821254	0.730261	NONE
INHA	0.8212	0.730261	DECIPHER
UTP14A	0.821034	0.730261	DECIPHER
TIFAB	0.821001	0.730261	NONE
IL12A	0.820817	0.730261	NONE
GH2	0.820771	0.730261	NONE
HACL1	0.82073	0.730261	NONE
PWP1	0.820726	0.730261	NONE
RFX3	0.820483	0.730261	DECIPHER
TET1	0.82041	0.730261	Likely, DECIPHER
DNAH14	0.820303	0.730261	DECIPHER
IL1RAP	0.820302	0.730261	NONE
TNFSF8	0.820104	0.730261	NONE
SULT1E1	0.82001	0.730261	NONE
CFAP221	0.819904	0.722457	NONE
MATN1	0.819878	0.722457	NONE
ATP2A3	0.819856	0.722457	NONE
ADIPOR2	0.819413	0.722457	NONE
METAP2	0.819247	0.722457	NONE
TRIM27	0.81912	0.722457	NONE
CCS	0.81898	0.722457	NONE
TMOD4	0.81884	0.722457	Likely
NRK	0.818672	0.722457	DECIPHER
STAT5A	0.818578	0.722457	NONE
MOBP	0.818323	0.722457	NONE
MRPL28	0.818262	0.722457	NONE
FDX1	0.818256	0.722457	NONE
OPN4	0.818162	0.722457	NONE
ADORA2A	0.817963	0.722457	DECIPHER
CCDC170	0.817593	0.722457	NONE
KIAA0020	0.817559	0.722457	NONE
ODAM	0.817455	0.722457	NONE
GCNT4	0.817452	0.722457	NONE
TNFRSF6B	0.817067	0.722457	DECIPHER
OPRK1	0.816967	0.722457	NONE
CWC22	0.816886	0.722457	DECIPHER
WDR48	0.816647	0.722457	DECIPHER
IL1RL1	0.816301	0.722457	NONE
NPAS3	0.816153	0.722457	DECIPHER
ATG9B	0.816151	0.722457	DECIPHER
MAPKAP1	0.81605	0.722457	NONE
PRMT5	0.816049	0.722457	DECIPHER
ANKS1A	0.815976	0.722457	DECIPHER
PDGFA	0.815827	0.722457	NONE
GREM1	0.815338	0.722457	Highly
TEF	0.8146	0.722457	NONE
QPRT	0.814487	0.722457	NONE
TLE1	0.814457	0.722457	DECIPHER
HIVEP3	0.814238	0.722457	Likely, DECIPHER
EDA2R	0.814138	0.722457	DECIPHER
ACTR3C	0.814132	0.722457	NONE
YTHDC2	0.814057	0.722457	DECIPHER
PHF23	0.813902	0.722457	DECIPHER
KLHL9	0.813902	0.722457	Highly
HSPA5	0.813899	0.722457	NONE
TRPC4AP	0.813891	0.722457	DECIPHER
XPO5	0.813818	0.722457	NONE
PNPLA3	0.813727	0.722457	NONE
PLSCR1	0.813638	0.722457	NONE
SMCR8	0.813421	0.722457	DECIPHER
NCAM1	0.813186	0.722457	DECIPHER
CMAS	0.81312	0.722457	NONE
ADCY9	0.813111	0.722457	DECIPHER
C6orf15	0.813098	0.722457	NONE
NCBP2	0.813084	0.722457	NONE
RGS4	0.812598	0.722457	NONE
GRIN2C	0.812549	0.722457	NONE
ATF4	0.812084	0.722457	NONE
GSTM3	0.811957	0.722457	NONE
DUOX1	0.811717	0.722457	DECIPHER
ADAM11	0.811715	0.722457	NONE
TCTA	0.811497	0.722457	NONE
SLC30A4	0.811414	0.722457	NONE
KAT2B	0.811229	0.722457	DECIPHER
RNF40	0.811145	0.722457	DECIPHER
LONRF2	0.811102	0.722457	NONE
SIPA1L1	0.810903	0.722457	DECIPHER
CLCA1	0.810843	0.722457	Likely, DECIPHER
ME1	0.810829	0.722457	NONE
LSR	0.810802	0.722457	DECIPHER
TM9SF2	0.810686	0.722457	NONE
ALDH3B1	0.81068	0.722457	NONE
NXF1	0.81041	0.722457	NONE
DSCAML1	0.810286	0.722457	Likely, DECIPHER
PEG10	0.81025	0.722457	NONE
ALOX15	0.810241	0.722457	DECIPHER
WWP2	0.810228	0.722457	DECIPHER
ACY3	0.810071	0.722457	DECIPHER
SNX13	0.809589	0.712881	DECIPHER
GTF2H2	0.809452	0.712881	Likely
IER3	0.809405	0.712881	NONE
UTP15	0.809349	0.712881	NONE
NCOA6	0.809197	0.712881	NONE
ODAD3_HUMAN	0.809171	0.712881	NONE
DHX40	0.809166	0.712881	DECIPHER
MTA1	0.809166	0.712881	DECIPHER
TRPC5	0.808972	0.712881	DECIPHER
BHMT2	0.808873	0.712881	NONE
CX3CL1	0.808857	0.712881	DECIPHER
MMS19	0.808738	0.712881	Likely, DECIPHER
AOC1	0.808668	0.712881	DECIPHER
ACVR2A	0.808606	0.712881	NONE
LOC102724023	0.808577	0.712881	NONE
PDE5A	0.808481	0.712881	NONE
CCR1	0.808212	0.712881	NONE
DNAJA3	0.807979	0.712881	NONE
CYB5R2	0.807793	0.712881	DECIPHER
PYCR3	0.807742	0.712881	NONE
UGT1A3	0.807605	0.712881	NONE
SNW1	0.807475	0.712881	DECIPHER
BIN3	0.807451	0.712881	NONE
CBLN2	0.807438	0.712881	NONE
GNAZ	0.807291	0.712881	DECIPHER
SOX14	0.807267	0.712881	NONE
SEH1L	0.807044	0.712881	NONE
HTATIP2	0.806926	0.712881	NONE
CDC42BPG	0.806813	0.712881	NONE
RPS3	0.806748	0.712881	Likely
TP53BP2	0.806197	0.712881	Highly, DECIPHER
SALL3	0.806148	0.712881	NONE
SLC17A1	0.806128	0.712881	NONE
VAMP8	0.805895	0.712881	NONE
PPL	0.805731	0.712881	DECIPHER
PDCD11	0.805512	0.712881	NONE
SRD5A1	0.805466	0.712881	NONE
EXOSC7	0.805461	0.712881	NONE
CKB	0.805437	0.712881	DECIPHER
INTS9	0.805431	0.712881	NONE
LCMT2	0.805358	0.712881	DECIPHER
PLK1	0.804971	0.712881	NONE
KLF4	0.804849	0.712881	NONE
ARHGAP24	0.804797	0.712881	DECIPHER
CDK5RAP1	0.804528	0.712881	NONE
KIF18A	0.804523	0.712881	NONE
SLC6A20	0.804392	0.712881	NONE
MMP12	0.804337	0.712881	NONE
RPL18A	0.804248	0.712881	Likely
UCK2	0.804071	0.712881	NONE
PRDX2	0.803821	0.712881	DECIPHER
COL5A3	0.803631	0.712881	DECIPHER
EIF3A	0.803515	0.712881	DECIPHER
AGPAT1	0.803422	0.712881	Likely, DECIPHER
SLC26A9	0.803251	0.712881	Highly
RPS6KA6	0.803143	0.712881	DECIPHER
FNIP2	0.803112	0.712881	NONE
ATL2	0.802996	0.712881	DECIPHER
LRCH1	0.802673	0.712881	DECIPHER
ADCYAP1R1	0.802578	0.712881	NONE
CDX1	0.802221	0.712881	NONE
IK	0.802177	0.712881	DECIPHER
NFIC	0.802048	0.712881	DECIPHER
PIP	0.801607	0.712881	DECIPHER
SORBS1	0.801575	0.712881	DECIPHER
ATXN1L	0.801563	0.712881	DECIPHER
ARNT	0.801562	0.712881	NONE
STEEP_HUMAN	0.801561	0.712881	NONE
ABCA13	0.801422	0.712881	DECIPHER
LPCAT3	0.801411	0.712881	NONE
PPP3CB	0.801304	0.712881	NONE
PIK3AP1	0.801272	0.712881	DECIPHER
CEP76	0.801117	0.712881	NONE
POLR2J	0.800939	0.712881	NONE
CASP9	0.800912	0.712881	NONE
PTPRZ1	0.800772	0.712881	DECIPHER
PCYT1B	0.800646	0.712881	NONE
CD22	0.8003	0.712881	NONE
MEP1B	0.800162	0.712881	DECIPHER
SART1	0.800097	0.712881	NONE
S1PR1	0.799977	0.704167	NONE
ZWINT	0.799943	0.704167	DECIPHER
TWISTNB	0.799825	0.704167	NONE
KCNH7	0.799793	0.704167	DECIPHER
RHOC	0.79958	0.704167	NONE
PTK2B	0.79952	0.704167	DECIPHER
IFT88	0.799501	0.704167	DECIPHER
ACTL7B	0.799153	0.704167	NONE
ONECUT1	0.799072	0.704167	Highly
UTS2	0.79895	0.704167	NONE
CHMP5	0.798781	0.704167	NONE
CDK2AP2	0.798725	0.704167	NONE
TGM2	0.798479	0.704167	NONE
TDRD6	0.798273	0.704167	Likely, DECIPHER
MTCP1	0.797948	0.704167	NONE
NME4	0.797895	0.704167	NONE
TMEM182	0.79783	0.704167	NONE
CKS1B	0.79779	0.704167	NONE
SARM1	0.797538	0.704167	DECIPHER
ABCC4	0.797414	0.704167	DECIPHER
ATG2B	0.797322	0.704167	NONE
NELL1	0.79732	0.704167	DECIPHER
DDAH2	0.797301	0.704167	NONE
H2AFY	0.797199	0.704167	NONE
BBOX1	0.796911	0.704167	NONE
MLLT10	0.796538	0.704167	NONE
PIPOX	0.796309	0.704167	NONE
BUB3	0.796236	0.704167	NONE
NCOA1	0.795912	0.704167	NONE
ENPP2	0.795755	0.704167	NONE
TCN1	0.795124	0.704167	NONE
SP8	0.794984	0.704167	NONE
TMEM62	0.794891	0.704167	NONE
PRPF19	0.794829	0.704167	DECIPHER
PDPR	0.794678	0.704167	NONE
CPLX3	0.794615	0.704167	NONE
ATP5H	0.794589	0.704167	NONE
SELP	0.794507	0.704167	DECIPHER
MYBPC2	0.79446	0.704167	Highly
APOA4	0.794388	0.704167	NONE
HDLBP	0.794322	0.704167	DECIPHER
CRTAC1	0.794042	0.704167	DECIPHER
SSB	0.793962	0.704167	NONE
TAX1BP1	0.793947	0.704167	NONE
GNL1	0.79374	0.704167	NONE
CDK11A	0.793639	0.704167	NONE
ILK	0.79353	0.704167	DECIPHER
PLCH2	0.793494	0.704167	DECIPHER
RAN	0.793439	0.704167	NONE
UTRN	0.793386	0.704167	NONE
RECK	0.793083	0.704167	NONE
NENF	0.79302	0.704167	NONE
RASGRF1	0.792581	0.704167	DECIPHER
MYL11_HUMAN	0.792538	0.704167	NONE
FBLN2	0.792524	0.704167	Likely
OLIG1	0.7925	0.704167	NONE
ND3	0.792441	0.704167	NONE
PELO	0.792267	0.704167	NONE
SRM	0.792129	0.704167	NONE
ARHGAP6	0.792092	0.704167	DECIPHER
VPS39	0.791965	0.704167	NONE
BTG1	0.791847	0.704167	NONE
ATG2A	0.79184	0.704167	NONE
DDX43	0.791792	0.704167	DECIPHER
KMO	0.79172	0.704167	NONE
ARHGEF6	0.791683	0.704167	DECIPHER
EIF3I	0.791634	0.704167	DECIPHER
CPSF3L	0.791402	0.704167	NONE
NDUFV3	0.791314	0.704167	NONE
BAG4	0.79103	0.704167	NONE
LIMS1	0.790997	0.704167	NONE
PRKCQ	0.790981	0.704167	DECIPHER
FCN2	0.790792	0.704167	NONE
WRNIP1	0.790682	0.704167	NONE
PIK3R4	0.790659	0.704167	NONE
BCL9	0.790391	0.704167	DECIPHER
KRT80	0.79035	0.704167	NONE
SWAP70	0.790346	0.704167	NONE
NRDE2	0.790309	0.704167	DECIPHER
LSP1	0.790257	0.704167	NONE
PHC3	0.790014	0.704167	NONE
