# Supplementary material for: MENDELSEEK: An algorithm that predicts mendelian genes and elucidates what makes them special
Source: PLoS Comput Biol. 2026 Feb 17;22(2):e1013992. doi: 10.1371/journal.pcbi.1013992 (PMC12956125; doi:10.1371/journal.pcbi.1013992)
Supplement: S7 Table — (XLSX) [file pcbi.1013992.s007.xlsx]

## Sheet: Table S7
Table S7: Mendelian genes that are also complex disease drivers
GATA2	OMIM
MEF2C	OMIM
FXN	OMIM
FGF10	OMIM
PAX3	OMIM
RHD	OMIM
SOS1	OMIM
SQRDL	OMIM
COMP	OMIM
GNB3	OMIM
FUS	OMIM
MSH2	OMIM
EVC	OMIM
FHL1	OMIM
RAF1	OMIM
GATA3	OMIM
SALL1	OMIM
TRAPPC9	OMIM
CD46	OMIM
CS	predicted
RPE65	OMIM
ELAC2	OMIM
MKKS	OMIM
ATXN7	OMIM
BRAF	OMIM
KCNMA1	OMIM
SQSTM1	OMIM
ANKH	OMIM
MLH3	OMIM
ITGB1	predicted
FGF8	OMIM
MYL3	OMIM
NOD2	OMIM
C4A	OMIM
ABCC8	OMIM
ALX4	OMIM
FGFR1OP	OMIM
NPC1	OMIM
BCR	OMIM
NSF	OMIM
GH1	OMIM
POMT1	OMIM
EYA4	OMIM
CSRP3	OMIM
OGDH	OMIM
PIK3R1	OMIM
TULP1	OMIM
TRAPPC2	OMIM
FDXR	OMIM
GP1BB	OMIM
LCK	OMIM
GLI3	OMIM
MBP	predicted
LRRC6	OMIM
CDC42	OMIM
HLA-B	OMIM
EARS2	OMIM
FGF9	OMIM
UQCRB	OMIM
ABCC2	OMIM
SLC30A5	predicted
NIPA1	OMIM
MYBPC3	OMIM
KARS	OMIM
ALDH7A1	OMIM
NDUFB9	OMIM
VEGFA	predicted
ADSS	predicted
GRIA1	OMIM
C1QA	OMIM
CSF3	predicted
CACNB4	OMIM
RIMS1	predicted
NPR2	OMIM
GLI2	OMIM
GNAI2	OMIM
YARS	OMIM
POMT2	OMIM
TCAP	OMIM
BTRC	predicted
GATA4	OMIM
TSC1	OMIM
FOXC1	OMIM
TYK2	OMIM
BLVRA	OMIM
KRAS	OMIM
GLRB	OMIM
NAGLU	OMIM
RAP1A	predicted
PORCN	OMIM
STAT3	OMIM
BCKDHA	OMIM
MYO6	OMIM
GNAS	OMIM
IL12RB1	OMIM
BBS9	OMIM
FYN	predicted
SCARB2	OMIM
ALG9	OMIM
TMC1	OMIM
NDUFB6	predicted
PALLD	OMIM
ATP2C1	OMIM
PSMB9	OMIM
CREB1	OMIM
ATXN3	OMIM
CAPN3	OMIM
MGAT2	OMIM
FGFR3	OMIM
LOXL1	OMIM
HEXB	OMIM
TUBB3	OMIM
PDGFRB	OMIM
LRAT	OMIM
NDUFA13	OMIM
POLG2	OMIM
CTSC	OMIM
RAD51	OMIM
SLC40A1	OMIM
CDON	OMIM
SPAST	OMIM
USH2A	OMIM
VCP	OMIM
AFG3L2	OMIM
PDHA1	OMIM
BAG6	predicted
AMT	OMIM
ALG1	OMIM
CDKN1C	OMIM
GLUD1	OMIM
MTR	OMIM
AQP2	OMIM
NTRK2	OMIM
AGER	predicted
RAD50	OMIM
TCOF1	OMIM
MIP	OMIM
FLT3	OMIM
GRIA3	OMIM
DPAGT1	OMIM
HCN4	OMIM
ZEB2	OMIM
CPS1	OMIM
ACTB	OMIM
RUNX2	OMIM
FOLH1	predicted
RECQL4	OMIM
NDUFS1	OMIM
TH	OMIM
TREX1	OMIM
TLR4	predicted
CSF1	predicted
IVD	OMIM
AIFM1	OMIM
TNFRSF1A	OMIM
CNGA3	OMIM
FLT4	OMIM
EPRS	OMIM
DCTN1	OMIM
HOXD13	OMIM
PML	OMIM
ACSL6	OMIM
TTC8	OMIM
COG4	OMIM
MYO7A	OMIM
GFM1	OMIM
CASR	OMIM
ZIC2	OMIM
OPA1	OMIM
FOXJ1	OMIM
TBR1	OMIM
OPHN1	OMIM
DICER1	OMIM
CLCF1	OMIM
SPG7	OMIM
ETV1	predicted
HIBADH	predicted
IL10	OMIM
KDR	OMIM
FSHR	OMIM
CEBPA	OMIM
ACAD8	OMIM
MSH5	OMIM
AXL	predicted
PAX5	OMIM
SLC6A3	OMIM
ALAD	OMIM
COX6B1	OMIM
EGFR	OMIM
GNA12	predicted
EWSR1	OMIM
NDUFS8	OMIM
MYO3A	OMIM
NR4A2	OMIM
FBLN1	OMIM
TTC21B	OMIM
PAK3	OMIM
NUP98	predicted
ARFGEF2	OMIM
HLA-A	OMIM
LUM	predicted
RREB1	predicted
CIITA	OMIM
AASS	OMIM
GMPS	predicted
ALG2	OMIM
ARL6	OMIM
LAMB2	OMIM
TGFBR2	OMIM
IL1B	OMIM
ATIC	OMIM
SEMA3A	OMIM
KIF1A	OMIM
CD79A	OMIM
LRP5	OMIM
MYL2	OMIM
MYH14	OMIM
AHI1	OMIM
ALDH2	OMIM
CAPN10	OMIM
DARS	OMIM
DRD1	predicted
ACTC1	OMIM
DNAI1	OMIM
HRAS	OMIM
SLC6A4	OMIM
HDAC9	OMIM
IL2RG	OMIM
CPOX	OMIM
COQ6	OMIM
SOX9	OMIM
MOG	OMIM
RPS19	OMIM
GARS	OMIM
RET	OMIM
SLC24A2	predicted
TNFRSF11B	OMIM
FH	OMIM
GPI	OMIM
IL2RB	OMIM
TUBA1C	predicted
SMC3	OMIM
CLIC5	OMIM
NRXN1	OMIM
HFE	OMIM
COL11A2	OMIM
ELMO1	predicted
FRZB	OMIM
PAK1	OMIM
ASNA1	OMIM
IDS	OMIM
NDUFS6	OMIM
JAK2	OMIM
GNE	OMIM
CCR2	OMIM
ASIC2	predicted
PSEN2	OMIM
DSG2	OMIM
OTC	OMIM
SLC34A1	OMIM
ABCD2	predicted
ERBB3	OMIM
PPT1	OMIM
RNF139	OMIM
L2HGDH	OMIM
MMACHC	OMIM
RRM1	OMIM
MSH3	OMIM
COL1A1	OMIM
GNMT	OMIM
FZD7	predicted
GAA	OMIM
PGM1	OMIM
SLC1A2	OMIM
CYP51A1	predicted
WRN	OMIM
PSMA6	OMIM
CSF1R	OMIM
ITGA7	OMIM
NPC1L1	OMIM
KALRN	predicted
STAT5B	OMIM
CDK4	OMIM
PIGC	OMIM
GATM	OMIM
ABCC6	OMIM
AR	OMIM
SLC12A3	OMIM
HADHA	OMIM
CD19	OMIM
AMACR	OMIM
NF2	OMIM
BHMT	predicted
VARS	OMIM
MAD1L1	OMIM
ACTA2	OMIM
NDUFV2	OMIM
TLR3	OMIM
FN1	OMIM
PTH1R	OMIM
TIMP3	OMIM
C10orf2	OMIM
FGFR2	OMIM
LAMP2	OMIM
EGLN1	OMIM
ETFB	OMIM
MSH6	OMIM
GALK1	OMIM
ZNF592	predicted
SCAF4	OMIM
TTBK2	OMIM
TNXB	OMIM
GUCY2D	OMIM
COX15	OMIM
NDUFS7	OMIM
ALG3	OMIM
PAFAH1B1	OMIM
CNGA1	OMIM
ACY1	OMIM
MME	OMIM
SLC19A3	OMIM
ALOX5AP	OMIM
LIG4	OMIM
CNGB1	OMIM
NBN	OMIM
SUMF1	OMIM
KCNA3	predicted
ASPA	OMIM
MET	OMIM
LIG1	OMIM
CYP11B1	OMIM
VDR	OMIM
ABCD1	OMIM
FOXC2	OMIM
MALT1	OMIM
FARS2	OMIM
FGFR1	OMIM
SF3B1	OMIM
PAX7	OMIM
LONP1	OMIM
NPHS1	OMIM
BRMS1L	predicted
DARS2	OMIM
GSR	OMIM
CRB1	OMIM
VCAM1	predicted
SERPINE1	OMIM
KIF5A	OMIM
ITGB4	OMIM
ERCC3	OMIM
RAC1	OMIM
ERCC6	OMIM
CRYBA2	OMIM
PIGM	OMIM
IL6ST	OMIM
CNTN5	predicted
BLM	OMIM
LBR	OMIM
HLA-C	OMIM
ALB	OMIM
DNMT3A	OMIM
PPP2R2B	OMIM
OPA3	OMIM
AK2	OMIM
EEF2	OMIM
COL8A2	OMIM
XYLT1	OMIM
CYP11A1	OMIM
MTO1	OMIM
BRCA1	OMIM
AGA	OMIM
ABCD3	OMIM
MYC	OMIM
TAL1	OMIM
MECOM	OMIM
SLC6A2	OMIM
POLH	OMIM
GABRB1	OMIM
GNS	OMIM
FASLG	OMIM
FMR1	OMIM
CBLB	OMIM
FGG	OMIM
DNMT1	OMIM
MUSK	OMIM
NLRP1	OMIM
MID1	OMIM
GFPT1	OMIM
COL9A1	OMIM
GABRB2	OMIM
CLCN1	OMIM
ROR2	OMIM
BMPR2	OMIM
NEFM	predicted
MYH11	OMIM
ADAMTSL4	OMIM
USB1	OMIM
ZNF365	OMIM
HOXD10	OMIM
SMC1A	OMIM
WNK4	OMIM
KIF20B	predicted
DPM1	OMIM
DYRK1A	OMIM
MAT1A	OMIM
HLA-DPA1	predicted
SRD5A2	OMIM
PINK1	OMIM
LRP6	OMIM
DLD	OMIM
FGFR4	OMIM
CARD8	OMIM
PCSK1	OMIM
TCF7L2	OMIM
THBS1	predicted
COX4I2	OMIM
DSG1	OMIM
CXCR2	OMIM
ITGB2	OMIM
PDGFD	predicted
ACTG2	OMIM
SIL1	OMIM
FECH	OMIM
POR	OMIM
THBS2	OMIM
HNF1A	OMIM
SMOC1	OMIM
ZEB1	OMIM
TAP1	OMIM
RUNX1T1	predicted
GRIA4	OMIM
DSG3	OMIM
LTBP1	OMIM
GCH1	OMIM
ERCC8	OMIM
FUZ	OMIM
GUSB	OMIM
LTC4S	OMIM
DTNA	OMIM
TBX20	OMIM
SMARCB1	OMIM
PTK2	predicted
CDH23	OMIM
NPR1	predicted
XBP1	OMIM
PPIB	OMIM
HEXA	OMIM
CD40LG	OMIM
FGB	OMIM
TNNT2	OMIM
MYH2	OMIM
GHR	OMIM
MADD	OMIM
EPOR	OMIM
ASNS	OMIM
GABRA2	OMIM
ACADSB	OMIM
IDH2	OMIM
KRT14	OMIM
GYS1	OMIM
GNAI3	OMIM
EDA	OMIM
IFIH1	OMIM
ALK	OMIM
YES1	predicted
MITF	OMIM
MAG	OMIM
PMS2	OMIM
PLRG1	predicted
APOM	predicted
NFKB2	OMIM
TUSC3	OMIM
PTGS1	predicted
GABBR1	OMIM
ABCB7	OMIM
EXOC4	predicted
GRM5	predicted
RAPSN	OMIM
CLCN2	OMIM
ACSL4	OMIM
GNB1	OMIM
AHCY	OMIM
MTHFD1L	predicted
SF1	OMIM
SLC24A1	OMIM
AFF1	predicted
NDUFA8	OMIM
HPS4	OMIM
TIMP2	predicted
GCSH	OMIM
GALC	OMIM
DMP1	OMIM
GDNF	OMIM
KCNK18	OMIM
THADA	predicted
TRPM6	OMIM
SLC6A11	predicted
BBS1	OMIM
MAN2B1	OMIM
BTD	OMIM
PHKB	OMIM
IL7R	OMIM
TGFBR1	OMIM
BRIP1	OMIM
FCGR2B	OMIM
DNM2	OMIM
CTPS1	OMIM
CDK2	predicted
IARS	OMIM
KDSR	OMIM
PDX1	OMIM
LARS	OMIM
GALE	OMIM
SERPINE2	predicted
CDH3	OMIM
RPIA	OMIM
SCNN1A	OMIM
OSMR	OMIM
APOA2	OMIM
WWOX	OMIM
CETP	OMIM
KIF1B	OMIM
RAD54L	OMIM
SLC27A1	predicted
VLDLR	OMIM
EHMT2	predicted
ETFDH	OMIM
EIF2AK2	OMIM
ECM1	OMIM
AMHR2	OMIM
PRLR	OMIM
WNT4	OMIM
HCN2	OMIM
LAMC2	OMIM
SOX10	OMIM
CD40	OMIM
ACADM	OMIM
ALDH3A2	OMIM
PHYH	OMIM
SLC1A3	OMIM
ELOVL4	OMIM
SLC1A1	OMIM
NDUFAF5	OMIM
ALDH6A1	OMIM
KIF23	OMIM
IL17RA	OMIM
SLC19A2	OMIM
INSR	OMIM
EIF4G1	OMIM
BCL6	predicted
RFX5	OMIM
FTSJ2	OMIM
ABCG8	OMIM
PRDM16	OMIM
HLCS	OMIM
POMC	OMIM
JAG1	OMIM
PLG	OMIM
DLL3	OMIM
FBLN5	OMIM
MTHFD1	OMIM
RPL11	OMIM
BBS10	OMIM
CLEC7A	OMIM
GLRA1	OMIM
NR4A3	predicted
MYH9	OMIM
DIP2B	OMIM
ATL1	OMIM
TMEM43	OMIM
NPR3	OMIM
MTRR	OMIM
AURKA	OMIM
NR3C1	OMIM
ANK3	OMIM
LYZ	OMIM
FKBP10	OMIM
DPYS	OMIM
ACTA1	OMIM
ROBO2	OMIM
AQP1	OMIM
SF3B4	OMIM
GREB1	predicted
TEK	OMIM
PAX9	OMIM
PARK2	OMIM
ATP5A1	OMIM
PNP	OMIM
MPI	OMIM
LAMC3	OMIM
BCS1L	OMIM
OTX2	OMIM
TPO	OMIM
CRX	OMIM
ITPA	OMIM
NDUFA12	OMIM
ZFPM2	OMIM
PAH	OMIM
SLC8A1	predicted
STXBP2	OMIM
NLRP12	OMIM
CYP26B1	OMIM
CDH1	OMIM
SCN1B	OMIM
ACVR1	OMIM
HAAO	OMIM
EHHADH	OMIM
MTHFR	OMIM
ACADS	OMIM
ACE	OMIM
ALDH1A1	predicted
MPL	OMIM
PEX6	OMIM
CHEK2	OMIM
AGL	OMIM
DLG3	OMIM
IL16	predicted
NR5A1	OMIM
FGF23	OMIM
PMP22	OMIM
RAD51C	OMIM
XRCC2	OMIM
CDH15	OMIM
GLIS3	OMIM
DDB2	OMIM
ALDH1A2	OMIM
PTGER4	predicted
ETFA	OMIM
MFN2	OMIM
SMAD7	OMIM
TCL1A	OMIM
LIFR	OMIM
ICOS	OMIM
PPAT	predicted
GJA1	OMIM
TTC37	OMIM
IL1RN	OMIM
HTR1A	OMIM
ADA	OMIM
PAX8	OMIM
KIF7	OMIM
STAT6	OMIM
LEPR	OMIM
SERPINF2	OMIM
TFE3	OMIM
EIF4A3	OMIM
RBBP8	OMIM
PCSK6	predicted
CAMK4	predicted
B3GAT1	predicted
TRPM7	OMIM
AGT	OMIM
ANK1	OMIM
SPR	OMIM
PIGQ	OMIM
FOXD1	predicted
GCM2	OMIM
SMS	OMIM
CASK	OMIM
REL	OMIM
FGA	OMIM
TBX22	OMIM
DCDC2	OMIM
EPB41	OMIM
AMPD1	OMIM
SPP1	predicted
TBX21	OMIM
NEU1	OMIM
CBL	OMIM
NR5A2	predicted
CD3E	OMIM
IKZF1	OMIM
CTSK	OMIM
NRXN3	predicted
GBF1	OMIM
IGHMBP2	OMIM
ARSB	OMIM
RAB2A	predicted
MPLKIP	OMIM
GAS6	predicted
CD14	predicted
NDUFS2	OMIM
LHCGR	OMIM
TOR1A	OMIM
IRAK1	predicted
ATP13A2	OMIM
TAP2	OMIM
CSNK1E	predicted
POU1F1	OMIM
MT3	predicted
NRAS	OMIM
UGDH	OMIM
NHP2	OMIM
EDNRA	OMIM
POLD1	OMIM
GBA	OMIM
SYNGAP1	OMIM
AMH	OMIM
FARSA	OMIM
TRIP11	OMIM
LTBP4	OMIM
GRIK1	predicted
SCG3	OMIM
CCT5	OMIM
ERG	OMIM
SGOL1	OMIM
PEX16	OMIM
DIAPH2	OMIM
ESR1	OMIM
CRELD1	OMIM
CKM	predicted
TRIP13	OMIM
DDIT3	predicted
FLT1	predicted
LARS2	OMIM
NLRP3	OMIM
GSN	OMIM
NDUFA4	OMIM
NRP2	predicted
FCGR2A	OMIM
CLCN4	OMIM
GNAS	OMIM
TTR	OMIM
KIF21A	OMIM
EGR2	OMIM
HSD17B1	predicted
LDB3	OMIM
SH3KBP1	OMIM
COG5	OMIM
ITGB3	OMIM
EPHA2	OMIM
CGNL1	predicted
IL18RAP	predicted
ACTG1	OMIM
EPB42	OMIM
CDC6	OMIM
ABCC9	OMIM
RNF6	OMIM
LDHA	OMIM
SOX2	OMIM
DLL1	OMIM
TACC3	predicted
ROCK1	predicted
ELN	OMIM
MEF2A	OMIM
XRCC5	predicted
IYD	OMIM
RARA	OMIM
CHTF8	predicted
ACVR1C	predicted
IL4R	predicted
STX11	OMIM
NDUFS4	OMIM
DISC1	OMIM
XRCC3	OMIM
RARS2	OMIM
TRPM8	predicted
TFPI	predicted
IL10RA	OMIM
HNF1B	OMIM
ZFP36L2	OMIM
SOX3	OMIM
OSGEP	OMIM
HYOU1	OMIM
MCPH1	OMIM
RAD51D	OMIM
PEX7	OMIM
SARS2	OMIM
IL6	OMIM
TSHR	OMIM
IL1R2	predicted
CUL5	predicted
RAB23	OMIM
MAP2K2	OMIM
FOXP1	OMIM
IL2RA	OMIM
RHCE	OMIM
IGFBP7	OMIM
APTX	OMIM
HSD3B7	OMIM
YME1L1	OMIM
ERBB2	OMIM
L1CAM	OMIM
TOP3B	predicted
C1R	OMIM
GALNS	OMIM
GALT	OMIM
DSC2	OMIM
NTRK3	predicted
SUCLG1	OMIM
ATF6	OMIM
CTDP1	OMIM
PDGFB	OMIM
CNNM4	OMIM
GABRB3	OMIM
RENBP	predicted
PAPSS1	predicted
ACTR2	predicted
FERMT3	OMIM
TBX5	OMIM
LEPRE1	OMIM
GCLC	OMIM
PSMB8	OMIM
DNM1L	OMIM
APOE	OMIM
NR3C2	OMIM
MSR1	OMIM
PPARD	predicted
GNAT2	OMIM
EML4	predicted
GRIK3	predicted
CEBPB	predicted
ZFPM1	predicted
POT1	OMIM
IGF1R	OMIM
PLXNA2	predicted
NDUFA10	OMIM
TNF	OMIM
TOR1B	predicted
RBM10	OMIM
ABCG2	OMIM
TSTA3	predicted
DACH2	predicted
EPO	OMIM
IL10RB	OMIM
TLR2	OMIM
SLC18A2	OMIM
ADRA2A	OMIM
EFTUD2	OMIM
CASP2	OMIM
MAP3K1	OMIM
IFT74	OMIM
MYOZ2	OMIM
SERPING1	OMIM
RTN4	predicted
SFTPA2	OMIM
GPD1L	OMIM
BIN1	OMIM
PTGS2	predicted
GATA6	OMIM
SLC37A4	OMIM
GLA	OMIM
PARD3B	predicted
SLC6A5	OMIM
ABCG5	OMIM
SPINK5	OMIM
NEFH	OMIM
CARS	OMIM
NDUFB8	OMIM
CLTCL1	predicted
PITX3	OMIM
PSMC1	OMIM
RXRG	predicted
RHOH	OMIM
BUB1B	OMIM
PUM1	OMIM
ACVRL1	OMIM
RPLP1	predicted
HSD17B10	OMIM
TNFSF15	predicted
TNFSF11	OMIM
NCF2	OMIM
PHGDH	OMIM
PVRL2	predicted
HLA-G	OMIM
SPINT2	OMIM
AFF2	OMIM
PEX2	OMIM
BCMO1	OMIM
ROCK2	predicted
CLDN11	OMIM
SQLE	predicted
AIP	OMIM
AVPR2	OMIM
MTFMT	OMIM
FOXA1	predicted
ALDH3A1	predicted
STX16	OMIM
SLC19A1	OMIM
FOXE1	OMIM
IMPDH1	OMIM
C1QC	OMIM
GNB4	OMIM
ABO	OMIM
GCDH	OMIM
PRPS1	OMIM
RARS	OMIM
NDUFS5	predicted
ABL1	OMIM
RLBP1	OMIM
KIF2A	OMIM
GHRHR	OMIM
EN1	OMIM
FGF7	predicted
SCN3B	OMIM
GPR56	OMIM
EPHA4	predicted
KIT	OMIM
CTSB	OMIM
VKORC1	OMIM
RRM2B	OMIM
EMD	OMIM
POU4F2	predicted
MYO1C	OMIM
CDC45	predicted
FURIN	predicted
HPSE	predicted
BTBD9	predicted
SV2B	predicted
LGI1	OMIM
BACH1	OMIM
PTPRJ	OMIM
SV2C	predicted
NUP107	OMIM
SARDH	OMIM
CYP26A1	predicted
RUNX3	predicted
STK11	OMIM
BACE1	predicted
CALD1	predicted
GAB1	OMIM
PRKCSH	OMIM
CTLA4	OMIM
IRX5	OMIM
TBX3	OMIM
PRKAR1A	OMIM
GABRA3	OMIM
HOXD9	predicted
CNR1	predicted
PRKAG2	OMIM
LARGE	OMIM
NDUFA1	OMIM
SLITRK6	OMIM
ECSIT	predicted
B4GALT1	OMIM
DDX23	predicted
TNFRSF1B	predicted
SLC22A2	predicted
LHX3	OMIM
HPRT1	OMIM
BCL10	OMIM
FOXG1	OMIM
MRPS16	OMIM
NUBPL	OMIM
MINPP1	OMIM
MFRP	OMIM
DAPK1	predicted
PLAG1	OMIM
ROBO3	OMIM
SLITRK1	OMIM
SLC34A3	OMIM
GJC2	OMIM
EPB41L1	OMIM
PTGER3	predicted
EIF4A1	predicted
EHMT1	OMIM
IL11RA	OMIM
ESR2	OMIM
DMGDH	OMIM
GABRD	OMIM
SDC3	OMIM
CRH	predicted
LOX	OMIM
PRMT6	predicted
METTL1	predicted
ATOH1	OMIM
MYLK2	OMIM
TRAF3IP2	OMIM
TARS	OMIM
COX7B	OMIM
MYH3	OMIM
PROCR	predicted
ADCK3	OMIM
ANGPTL3	OMIM
IL13RA2	predicted
PCSK5	predicted
TUBB1	OMIM
SCN4B	OMIM
INSRR	predicted
NOD1	predicted
SYK	OMIM
ATP1B1	OMIM
COPS2	predicted
KIRREL3	predicted
SRC	OMIM
EIF2AK4	OMIM
AMPD2	OMIM
THBS4	predicted
ITK	OMIM
FOXA2	predicted
MMP20	OMIM
SFTPA1	OMIM
CDIPT	predicted
ADH7	predicted
GUCY2C	OMIM
ADRB1	OMIM
MYOM1	predicted
ACSL3	predicted
RDH12	OMIM
IL13RA1	predicted
KLF11	OMIM
CALCR	OMIM
MC1R	OMIM
IL1RAPL1	OMIM
SLC22A4	OMIM
ZMYM3	OMIM
SMARCAL1	OMIM
FABP1	predicted
TECR	OMIM
GNAI1	OMIM
BTK	OMIM
BMPR1A	OMIM
SAMD9	OMIM
HK1	OMIM
DPP6	OMIM
SETDB1	predicted
GAPDH	predicted
COASY	OMIM
PNPLA6	OMIM
EZH2	OMIM
HNF4A	OMIM
GRIK2	OMIM
RUNX1	OMIM
NR1I2	predicted
CSNK2B	OMIM
PDP1	OMIM
IL12B	OMIM
DDX3Y	predicted
MATR3	OMIM
ELP3	predicted
AGPAT2	OMIM
MKL1	OMIM
RXFP2	predicted
HSD11B2	OMIM
LAMC1	predicted
SLC1A4	OMIM
IKZF3	OMIM
CHRNB1	OMIM
GLB1	OMIM
STK10	predicted
APOH	predicted
RFK	predicted
PLIN1	OMIM
BANK1	predicted
CRABP2	predicted
NXF5	predicted
RABGGTA	predicted
PSD3	predicted
MAP2K5	predicted
PRPS2	predicted
GABRG2	OMIM
PAX4	OMIM
BCAT1	predicted
ADK	OMIM
EXOSC5	OMIM
CSNK1D	OMIM
TRAPPC11	OMIM
PPP3CC	predicted
TPH2	OMIM
P2RX4	predicted
CD38	predicted
EPM2A	OMIM
PDGFRA	OMIM
OPLAH	OMIM
NKX2-1	OMIM
CNGB3	OMIM
ABCF2	predicted
IARS2	OMIM
DDX3X	OMIM
PHKG2	OMIM
TUBG1	OMIM
ACE2	predicted
MERTK	OMIM
ATXN1	OMIM
ALDH1B1	predicted
USP15	predicted
AGTR1	OMIM
GRM3	predicted
LPP	OMIM
IL23R	OMIM
EXTL3	OMIM
SLC7A7	OMIM
TBXA2R	OMIM
TLR5	OMIM
MCM8	OMIM
IFNGR2	OMIM
ZNF423	OMIM
TOP2A	OMIM
NSUN2	OMIM
PON1	OMIM
HSPA8	predicted
HSD3B2	OMIM
CD6	predicted
PHF6	OMIM
SNTA1	OMIM
PMVK	OMIM
MCM3AP	OMIM
HMGCS2	OMIM
SCP2	OMIM
LMTK2	predicted
FPGS	predicted
MASP2	OMIM
CHSY1	OMIM
NAGS	OMIM
PON2	OMIM
ABCC3	predicted
ALG13	OMIM
CSF3R	OMIM
SPATA5	OMIM
CCDC19	OMIM
CYP46A1	predicted
RAB27A	OMIM
PTGDR	OMIM
COX4I1	OMIM
CHD2	OMIM
CTSH	predicted
NDFIP2	predicted
RRAS2	OMIM
NRG1	OMIM
PPARGC1A	predicted
NDUFA2	OMIM
RBP3	OMIM
FHIT	predicted
ERBB4	OMIM
C8A	OMIM
LHX4	OMIM
ICAM3	predicted
DSG4	OMIM
TOPORS	OMIM
HSF4	OMIM
WDR60	OMIM
MINK1	predicted
ENPP1	OMIM
ACSM3	OMIM
RHAG	OMIM
SLC26A6	predicted
ZBTB17	predicted
CNBP	OMIM
HLX	predicted
HLA-DQB1	OMIM
MC2R	OMIM
NFE2L3	predicted
FOXO1	predicted
HSD11B1	OMIM
ARHGAP32	predicted
GHRL	OMIM
ZAP70	OMIM
DPM2	OMIM
DYNC1I2	OMIM
RPL3	predicted
SUCLG2	predicted
GYS2	OMIM
RBM14	predicted
ANGPT2	OMIM
TPH1	predicted
VRK1	OMIM
SUCLA2	OMIM
TNFSF4	OMIM
DNAJC19	OMIM
SCD5	OMIM
HLF	predicted
CNTF	predicted
CAPNS1	predicted
PPP2R1B	OMIM
OPRM1	predicted
KIF3A	predicted
ACER2	predicted
SLC25A22	OMIM
PRDM1	predicted
NDC1	predicted
SOX17	OMIM
SUV39H1	predicted
RAB4B	predicted
HIC1	predicted
LIG3	OMIM
RBP4	OMIM
DPP10	predicted
RDH11	OMIM
GP9	OMIM
KIF11	OMIM
XIAP	OMIM
EPHB2	OMIM
HOXA13	OMIM
2025-09-09	OMIM
ELL	predicted
SPIB	predicted
GAK	predicted
POLA1	OMIM
LAMB1	OMIM
NCF4	OMIM
IL1A	predicted
CHRM2	predicted
DVL1	OMIM
LRRK1	OMIM
TNFRSF10A	predicted
SLC25A15	OMIM
RAB7A	predicted
NSDHL	OMIM
FIP1L1	predicted
HYKK	predicted
EGR3	predicted
TNFRSF11A	OMIM
GNAQ	OMIM
MLPH	OMIM
C1GALT1C1	OMIM
LRIG2	OMIM
DMPK	OMIM
EFEMP1	OMIM
MGST1	predicted
PRKAA2	predicted
AOC3	predicted
TFRC	OMIM
USH1C	OMIM
CHRM3	OMIM
DRD2	predicted
HTR2C	predicted
SH2B3	OMIM
PPIA	predicted
IL5RA	predicted
GART	predicted
CAMSAP2	predicted
GHSR	OMIM
NINJ2	predicted
FTSJ1	OMIM
PXDN	OMIM
TRNT1	OMIM
EPHA3	predicted
DSC1	predicted
HGD	OMIM
HPSE2	OMIM
GGT1	OMIM
PRKAA1	predicted
DUT	OMIM
SLC6A13	predicted
NNT	OMIM
ABCB6	OMIM
CRB2	OMIM
APCDD1	OMIM
DGKE	OMIM
TCF4	OMIM
SARS	OMIM
GNPDA2	predicted
ETV6	OMIM
DNM1	OMIM
2025-09-11	predicted
AFP	OMIM
SLC2A1	OMIM
UNC93B1	OMIM
RPL10	OMIM
FTCD	OMIM
VCAN	OMIM
CDA	predicted
CCT7	predicted
CLDN6	predicted
APPBP2	predicted
ADAM33	predicted
PRKRA	OMIM
TUFM	OMIM
NME1	predicted
NAPSA	predicted
LIMK1	predicted
FAM84B	predicted
TOP3A	OMIM
MAP4K4	predicted
ST6GAL1	predicted
CDSN	OMIM
IL1R1	OMIM
PGR	OMIM
KIF16B	predicted
MVP	OMIM
NT5E	OMIM
SLC3A1	OMIM
GRIA2	OMIM
LRSAM1	OMIM
ICAM1	OMIM
ADRA2B	predicted
CHL1	predicted
GAL3ST1	predicted
F2R	predicted
POLL	predicted
CCR5	OMIM
ROBO1	OMIM
CBX2	OMIM
APBB1	predicted
RAB39B	OMIM
KHK	OMIM
TGFA	predicted
GNAS	OMIM
PSMC5	predicted
MAPK8IP1	OMIM
ST8SIA4	predicted
PIGT	OMIM
APRT	OMIM
POLK	predicted
LEF1	OMIM
RILP	OMIM
EHBP1	OMIM
BDKRB1	predicted
ANG	OMIM
ZNF513	OMIM
RBBP4	predicted
RHOU	predicted
TACR1	predicted
RDH10	predicted
KITLG	OMIM
RGR	OMIM
FAS	OMIM
CYB5R3	OMIM
AQP8	predicted
C1QB	OMIM
JAK3	OMIM
TBL1X	OMIM
DCK	predicted
MECP2	OMIM
PGM3	OMIM
ALDH1A3	OMIM
SHOC2	OMIM
SLC25A20	OMIM
SLC30A8	OMIM
CDK9	predicted
TXNIP	predicted
KRT7	predicted
NTM	predicted
PMCH	predicted
CD3D	OMIM
SYN1	OMIM
RPL15	OMIM
GRM1	OMIM
MEFV	OMIM
RTEL1	OMIM
TLR6	predicted
JAG2	OMIM
NDUFS3	OMIM
GNA11	OMIM
APAF1	predicted
TRIB1	predicted
SEC24D	OMIM
CSTF2	predicted
MAP3K4	predicted
TBX15	OMIM
CYC1	OMIM
PAK4	predicted
VSX1	OMIM
NTNG1	predicted
MMP16	predicted
GRID2	OMIM
TIMP1	predicted
CRHR1	predicted
CCR7	predicted
HTR4	predicted
CDH8	predicted
LYN	OMIM
MTUS1	predicted
MYD88	OMIM
MTAP	OMIM
GNAO1	OMIM
DRD5	OMIM
FZD1	predicted
GLP1R	predicted
IQCB1	OMIM
NISCH	predicted
DMRT1	predicted
TLR10	predicted
GCGR	OMIM
IL20	predicted
HSPA4	predicted
TNFRSF10B	OMIM
CDS1	OMIM
TCTN3	OMIM
SLC1A7	predicted
CAMK1G	predicted
GNPTG	predicted
NEK1	OMIM
SFTPD	predicted
DFNB31	OMIM
RIMS2	OMIM
BRSK2	predicted
EPHA5	predicted
ADCY10	OMIM
HBS1L	predicted
ACVR1B	OMIM
RBMS1	predicted
PYGO2	predicted
SPG21	OMIM
LATS1	predicted
SIAH1	OMIM
FSHB	OMIM
MYLK	OMIM
GLI1	OMIM
MAT2A	predicted
BCL11A	OMIM
MLLT3	predicted
ACSS3	predicted
ADCK4	OMIM
F3	predicted
CSNK1A1	predicted
BCL2L1	predicted
PRND	predicted
PSMC4	predicted
SNAP23	predicted
PSMG2	OMIM
RPTOR	predicted
ITGAV	predicted
SERPINC1	OMIM
PDYN	OMIM
MCM7	predicted
SULT1A1	predicted
LTA	OMIM
RFC2	predicted
CLINT1	predicted
HSD17B6	predicted
KIF26A	OMIM
FAN1	OMIM
WDR34	OMIM
SLC6A19	OMIM
PADI2	predicted
NOV	OMIM
KIF21B	predicted
CTSL	predicted
P2RX2	OMIM
CDK5	OMIM
CRP	predicted
NR0B1	OMIM
SLC17A5	OMIM
AMPD3	OMIM
PLXND1	OMIM
NDUFA9	OMIM
PHLPP1	predicted
TSPYL1	OMIM
P2RY12	OMIM
USP4	predicted
SERPINA1	OMIM
LIF	predicted
PHOX2A	OMIM
BMPR1B	OMIM
IL27	predicted
RAD54B	OMIM
HOXD3	predicted
NDUFB3	OMIM
CNP	OMIM
FREM1	OMIM
SEC23IP	predicted
TK1	predicted
ADRB2	OMIM
RPS6KB1	predicted
ALS2CR12	predicted
MMAA	OMIM
CD4	OMIM
AURKB	predicted
FABP2	predicted
TRAPPC3	predicted
CITED2	OMIM
HADH	predicted
CCT6A	predicted
IL18R1	predicted
DEGS1	OMIM
MYH8	OMIM
UPP2	predicted
CDKN2A	OMIM
DDX58	OMIM
BLK	OMIM
SERPINA6	OMIM
PRL	predicted
EXTL1	predicted
SEMA4A	OMIM
LGR4	OMIM
DPY19L2	OMIM
DNMT3L	predicted
SEMA3C	predicted
TRMT13	predicted
ORC1	OMIM
SMARCAD1	OMIM
ACVR2B	OMIM
HCK	OMIM
TNFSF18	predicted
CSF2RA	OMIM
CDK10	OMIM
NDUFA11	OMIM
IQGAP1	predicted
RCVRN	predicted
MPO	OMIM
RPS6KA3	OMIM
MYOT	OMIM
MAP3K7	OMIM
RPS5	predicted
TLR1	OMIM
WEE1	predicted
PIP5K1C	OMIM
HCRTR2	predicted
OPTC	predicted
OBSL1	OMIM
PIK3C2A	OMIM
CDKL5	OMIM
CEBPE	OMIM
MYO5B	OMIM
PVRL1	OMIM
PPP1R3A	OMIM
ALDH9A1	predicted
SLC7A5	predicted
ERCC6L2	OMIM
SLC6A9	OMIM
DSTYK	OMIM
SRD5A3	OMIM
EPS15	predicted
NAV2	predicted
DBI	predicted
TFF1	predicted
TEC	OMIM
SLX4	OMIM
CKMT1A	predicted
IFT27	OMIM
KRT75	OMIM
KRT24	predicted
NUDT1	predicted
TRIB3	predicted
TNFSF13	predicted
TNFSF14	predicted
UMPS	OMIM
CDKN2A	OMIM
MDH1	OMIM
GUK1	predicted
TALDO1	OMIM
FKBP6	OMIM
COX7A2L	predicted
PPP3CA	OMIM
IL6R	OMIM
WNT10A	OMIM
LATS2	predicted
MRPS11	predicted
DDX20	predicted
CECR1	OMIM
UGT1A6	predicted
MLLT1	predicted
HLA-DOB	predicted
FAP	predicted
MSC	predicted
SGCE	OMIM
ADPRH	predicted
PIP4K2A	predicted
GIMAP5	OMIM
LOXL2	predicted
CD5	predicted
ARL11	predicted
SLC2A2	OMIM
UGT8	predicted
DDAH1	predicted
MAPT	OMIM
DCX	OMIM
2025-09-03	predicted
KIF5B	predicted
PTK7	predicted
DAZ3	predicted
ANO6	OMIM
USP39	predicted
UBA2	OMIM
NDUFAF2	OMIM
NFKBIL1	OMIM
MAP3K8	OMIM
ITLN1	predicted
IVL	predicted
EDNRB	OMIM
METTL13	OMIM
GSTO1	predicted
SSTR2	predicted
YARS2	OMIM
CHRM1	predicted
DAP3	predicted
CGA	predicted
TECPR2	OMIM
OPRD1	predicted
GNA14	predicted
PGC	predicted
TCL1B	OMIM
EPHA7	predicted
RRM2	predicted
RNF146	predicted
APOL2	OMIM
PLXNA1	OMIM
SMC2	OMIM
DNM3	predicted
GLRX	predicted
ABCD4	OMIM
CDO1	predicted
PLXNC1	predicted
SPATA5L1	OMIM
NR2E1	predicted
HLA-DPB1	OMIM
MTNR1B	OMIM
SLC2A9	OMIM
MOCS3	predicted
COX6C	predicted
MC4R	OMIM
GRM4	predicted
GABRA5	OMIM
PIP5K1B	predicted
ITGA9	predicted
SLC25A3	OMIM
PLEKHA1	predicted
HTR2A	OMIM
FCGR3B	predicted
KERA	OMIM
WLS	OMIM
GNAT1	OMIM
REST	OMIM
AK7	OMIM
HCN1	OMIM
NFIB	OMIM
BTC	predicted
ABCF1	predicted
FOXI1	OMIM
CCT4	predicted
ZMIZ2	predicted
EEF1A2	OMIM
CAMK2G	OMIM
ADPGK	predicted
NSMF	OMIM
DCC	OMIM
PAPSS2	OMIM
TTC7A	OMIM
RORA	OMIM
WARS2	OMIM
GDAP1	OMIM
SOX11	OMIM
MAP2K1	OMIM
NEK8	OMIM
MYO1B	predicted
HLA-DQA1	OMIM
PIGR	predicted
TFB1M	predicted
RIPK2	predicted
CYP26C1	OMIM
TCTN1	predicted
HMGCL	OMIM
IL12A	predicted
PRDX3	OMIM
PWP1	predicted
RFX3	predicted
CNTN1	OMIM
IL1RAP	predicted
SAR1B	OMIM
TNFSF8	predicted
KIR3DL1	OMIM
HYAL1	OMIM
USP8	OMIM
BCAS3	OMIM
NRK	predicted
STAT5A	predicted
MRPL28	predicted
OPN4	predicted
GPC3	OMIM
P4HB	OMIM
ADORA2A	predicted
KCNK9	OMIM
RPS23	OMIM
MSH4	OMIM
ACP2	OMIM
FKBP5	OMIM
TNFRSF6B	predicted
OPRK1	predicted
PPCS	OMIM
TNFRSF4	OMIM
HPGD	OMIM
IL1RL1	predicted
GFI1	OMIM
MAPKAP1	predicted
PRMT5	predicted
PDGFA	predicted
PEX11B	OMIM
FARSB	OMIM
KIF20A	OMIM
GREM1	predicted
ADRB3	OMIM
ABCA5	OMIM
TEF	predicted
TLE1	predicted
EDA2R	predicted
ACTR3C	predicted
TNRC6A	OMIM
ITGB6	OMIM
HSPA5	predicted
TRPC4AP	predicted
SMC5	OMIM
PLSCR1	predicted
HOXB13	OMIM
NCAM1	predicted
CMAS	predicted
C6orf15	predicted
HOGA1	OMIM
SLC6A1	OMIM
RDH5	OMIM
GSTM3	predicted
NNMT	OMIM
ADAM11	predicted
CX3CR1	OMIM
POFUT1	OMIM
BCAT2	OMIM
SIPA1L1	predicted
ME1	predicted
LSR	predicted
PTH	OMIM
ALDH3B1	predicted
HINT1	OMIM
NXF1	predicted
ACTL7A	OMIM
PEG10	predicted
ACY3	predicted
NPPA	OMIM
TRPC5	predicted
BHMT2	predicted
CX3CL1	predicted
ACVR2A	predicted
TNR	OMIM
CCR1	predicted
CLK1	OMIM
DGCR2	OMIM
CYB5R2	predicted
UGT1A3	predicted
VPS41	OMIM
GNAZ	predicted
SOX14	predicted
SEH1L	predicted
HTATIP2	predicted
DLC1	OMIM
PRKACB	OMIM
TP53BP2	predicted
SALL3	predicted
MRPS7	OMIM
AK1	OMIM
PPL	predicted
ZNF711	OMIM
SRD5A1	predicted
CKB	predicted
LCMT2	predicted
DZIP1L	OMIM
PLK1	predicted
ARHGAP24	predicted
KIF18A	predicted
SLC6A20	predicted
OCLN	OMIM
NFASC	OMIM
UCK2	predicted
CSF2RB	OMIM
PRDX2	predicted
VEGFC	OMIM
RPS6KA6	predicted
FOXN1	OMIM
TGM5	OMIM
LRCH1	predicted
TNNI3K	OMIM
ADCYAP1R1	predicted
NFIC	predicted
LTBP3	OMIM
MYOCD	OMIM
NRCAM	OMIM
PIP	predicted
GLUL	OMIM
SORBS1	predicted
CLPB	OMIM
PPP3CB	predicted
PIK3AP1	predicted
NTRK1	OMIM
ACSL5	OMIM
PRKAR1B	OMIM
CD22	predicted
S1PR1	predicted
SOHLH1	OMIM
ZWINT	predicted
RARB	OMIM
UGT1A1	OMIM
SLC14A1	OMIM
RHOC	predicted
PTK2B	predicted
ACTL7B	predicted
ONECUT1	predicted
SRP54	OMIM
UTS2	predicted
TGM2	predicted
NME4	predicted
ABCC4	predicted
NELL1	predicted
DDAH2	predicted
FBXW11	OMIM
GRHL2	OMIM
BBOX1	predicted
TSHZ1	OMIM
RAPGEF2	OMIM
GNRHR	OMIM
SLC13A3	OMIM
BUB3	predicted
KIF15	OMIM
ENPP2	predicted
LEP	OMIM
DNAAF1	OMIM
KIAA1279	OMIM
OLR1	OMIM
SP8	predicted
TMEM62	predicted
PITPNM3	OMIM
PPIL1	OMIM
SELP	predicted
MYBPC2	predicted
APOA4	predicted
CRTAC1	predicted
SHPK	OMIM
GNL1	predicted
CDK11A	predicted
ILK	predicted
RAN	predicted
CD59	OMIM
MYPN	OMIM
FGF17	OMIM
HELLS	OMIM
MGP	OMIM
CDH2	OMIM
ND3	predicted
PRDM8	OMIM
CEP85L	OMIM
ARHGAP6	predicted
DDX43	predicted
RAC3	OMIM
KMO	predicted
EIF3I	predicted
CPSF3L	predicted
NDUFV3	predicted
BAG4	predicted
FCN2	predicted
CAMTA1	OMIM
DEPDC5	OMIM
WRNIP1	predicted
PIK3R4	predicted
IRF2BP2	OMIM
ARL13B	OMIM
HKDC1	OMIM
SWAP70	predicted
LSP1	predicted
B3GAT3	OMIM
SLC35A1	OMIM
RPSA	OMIM
TYMS	OMIM
KNG1	OMIM
CEACAM16	OMIM
HFM1	OMIM
ARF1	OMIM
TAB2	OMIM
PSMB4	OMIM
COX20	OMIM
MST1R	OMIM
GPD1	OMIM
PRKACA	OMIM
IGFALS	OMIM
PPP2R1A	OMIM
BMS1	OMIM
KMT2E	OMIM
MFHAS1	OMIM
SEC31A	OMIM
KIF5C	OMIM
VPS45	OMIM
ASPH	OMIM
PRDM13	OMIM
NEK2	OMIM
CRIPT	OMIM
CARS2	OMIM
WNT10B	OMIM
LRRC8A	OMIM
TCF12	OMIM
ROR1	OMIM
CYBB	OMIM
GNAS	OMIM
PHC1	OMIM
OPCML	OMIM
MYO5A	OMIM
DHX30	OMIM
DSC3	OMIM
PPM1D	OMIM
STIM1	OMIM
RELA	OMIM
SPEF2	OMIM
TBXAS1	OMIM
TIMM8A	OMIM
HSPA9	OMIM
NLRP5	OMIM
SI	OMIM
DRD4	OMIM
CHI3L1	OMIM
RALA	OMIM
DDR2	OMIM
MMP1	OMIM
NXN	OMIM
FGF20	OMIM
MC3R	OMIM
SYT2	OMIM
LPHN1	OMIM
CHN1	OMIM
SOX4	OMIM
CNTN2	OMIM
MAFA	OMIM
SLC29A3	OMIM
ADAMTS17	OMIM
ARL2	OMIM
THOC2	OMIM
HBEGF	OMIM
SPATA5L1	OMIM
PRKACG	OMIM
ALG5	OMIM
EED	OMIM
AQP4	OMIM
PRODH2	OMIM
GRM6	OMIM
XYLT2	OMIM
DRD3	OMIM
VANGL2	OMIM
FZR1	OMIM
CALR	OMIM
IL31RA	OMIM
MUC7	OMIM
KPTN	OMIM
UPB1	OMIM
IMPG1	OMIM
EZH1	OMIM
OSTM1	OMIM
SP110	OMIM
STK4	OMIM
ASPN	OMIM
BGN	OMIM
SLC35A3	OMIM
HOXA2	OMIM
WNK3	OMIM
WT1	OMIM
IQSEC2	OMIM
ARSA	OMIM
EFNB1	OMIM
TNIK	OMIM
CWC27	OMIM
SOX18	OMIM
DACT1	OMIM
GAMT	OMIM
CDK6	OMIM
CLMP	OMIM
SLC9A9	OMIM
ELOVL5	OMIM
WEE2	OMIM
NLRP7	OMIM
EXOC7	OMIM
GNAL	OMIM
AQP3	OMIM
SYN2	OMIM
AQP5	OMIM
TUBA4A	OMIM
ZIC1	OMIM
ELOVL1	OMIM
STK36	OMIM
IFT43	OMIM
RAB33B	OMIM
MESP2	OMIM
FIGLA	OMIM
SP7	OMIM
SSBP1	OMIM
BBS12	OMIM
CD164	OMIM
EIF5A	OMIM
FOXRED1	OMIM
FGF14	OMIM
B3GALT6	OMIM
CNOT3	OMIM
AMBN	OMIM
IFNAR1	OMIM
SLITRK2	OMIM
SNX10	OMIM
GSTZ1	OMIM
SCYL2	OMIM
SPATA5	OMIM
FGF13	OMIM
RBMX	OMIM
DDX6	OMIM
CRLF1	OMIM
ARFGEF1	OMIM
ISG15	OMIM
ALDH5A1	OMIM
TMEM5	OMIM
LINGO1	OMIM
QRICH1	OMIM
ORC4	OMIM
HOXA11	OMIM
LRP12	OMIM
MTPAP	OMIM
RNASEH2C	OMIM
FGF3	OMIM
CNNM2	OMIM
CD3G	OMIM
PRG4	OMIM
DGUOK	OMIM
FOXF1	OMIM
SLC25A10	OMIM
RECQL	OMIM
PPIP5K2	OMIM
PRDM5	OMIM
SERPINB6	OMIM
TRPM3	OMIM
ANKS6	OMIM
[truncated: 533 more rows]
