# Supplementary material for: MENDELSEEK: An algorithm that predicts mendelian genes and elucidates what makes them special
Source: PLoS Comput Biol. 2026 Feb 17;22(2):e1013992. doi: 10.1371/journal.pcbi.1013992 (PMC12956125; doi:10.1371/journal.pcbi.1013992)
Supplement: S8 Table — (XLSX) [file pcbi.1013992.s008.xlsx]

## Sheet: Table S8
Table S8: Properties of different disease drivers
properties (mean value)	Mendelian only	both Mendelian & complex disease drivers	complex disease drivers only	U test z-score between Mendelian only and both Mendelian & complex disease drivers
number of PPI	52.8	54.2	29.6	2.94
number of pathways	13.3	16.9	9.68	4.73
number of GO processes	11.8	13.7	5.82	5.99
RNA expression level (pTPM)	60.1	58.9	28.4	-0.71
LCA	8.92	9.38	11.9	2.11
