# Supplementary material for: MENDELSEEK: An algorithm that predicts mendelian genes and elucidates what makes them special
Source: PLoS Comput Biol. 2026 Feb 17;22(2):e1013992. doi: 10.1371/journal.pcbi.1013992 (PMC12956125; doi:10.1371/journal.pcbi.1013992)
Supplement: S1 Data — (ZIP) [file pcbi.1013992.s009.zip]

Archive with 1,278 entries (1,277 files):
- valsci-report/
- valsci-report/HTR3A.txt
- valsci-report/RO60.txt
- valsci-report/CEP89.txt
- valsci-report/CMC4.txt
- valsci-report/GNPTG.txt
- valsci-report/NUDT1.txt
- valsci-report/SERPINE2.txt
- valsci-report/COL6A5.txt
- valsci-report/DDX43.txt
- valsci-report/CEP76.txt
- valsci-report/SPIB.txt
- valsci-report/SLC4A7.txt
- valsci-report/FN3K.txt
- valsci-report/SGK1.txt
- valsci-report/GNPDA2.txt
- valsci-report/ENDOG.txt
- valsci-report/APOC1.txt
- valsci-report/ADIPOR2.txt
- valsci-report/HHEX.txt
- valsci-report/AOC3.txt
- valsci-report/AGPAT1.txt
- valsci-report/DUS2.txt
- valsci-report/BACE1.txt
- valsci-report/ACOX3.txt
- valsci-report/KRT24.txt
- valsci-report/TMPO.txt
- valsci-report/DLG5.txt
- valsci-report/MLLT1.txt
- valsci-report/ROCK2.txt
- valsci-report/POLR2J.txt
- valsci-report/CHTF8.txt
- valsci-report/POLR2K.txt
- valsci-report/ACSS3.txt
- valsci-report/TMEM62.txt
- valsci-report/ADCY2.txt
- valsci-report/GNAZ.txt
- valsci-report/MX2.txt
- valsci-report/MYCBP2.txt
- valsci-report/PRMT6.txt
- valsci-report/NCKIPSD.txt
- valsci-report/CWC22.txt
- valsci-report/EHMT2.txt
- valsci-report/AKR1B10.txt
- valsci-report/AOC2.txt
- valsci-report/APEX1.txt
- valsci-report/DDIT3.txt
- valsci-report/HAO2.txt
- valsci-report/ST6GAL1.txt
- valsci-report/INHBB.txt
- valsci-report/CIDEA.txt
- valsci-report/NTF3.txt
- valsci-report/BAIAP3.txt
- valsci-report/THBS1.txt
- valsci-report/KCNA3.txt
- valsci-report/OPN4.txt
- valsci-report/GART.txt
- valsci-report/GAS1.txt
- valsci-report/EZR.txt
- valsci-report/MAP3K4.txt
- valsci-report/XRCC6.txt
- valsci-report/DAZ3.txt
- valsci-report/CCDC6.txt
- valsci-report/ECSIT.txt
- valsci-report/PHF23.txt
- valsci-report/ABCF1.txt
- valsci-report/USP4.txt
- valsci-report/UBQLN1.txt
- valsci-report/VPS54.txt
- valsci-report/CCL7.txt
- valsci-report/PRKCZ.txt
- valsci-report/HBE1.txt
- valsci-report/USP39.txt
- valsci-report/GMPS.txt
- valsci-report/BRINP3.txt
- valsci-report/PELO.txt
- valsci-report/KIRREL3.txt
- valsci-report/TLX1.txt
- valsci-report/GSTO1.txt
- valsci-report/CKMT1A.txt
- valsci-report/K1109_HUMAN.txt
- valsci-report/PDE5A.txt
- valsci-report/TRAPPC3.txt
- valsci-report/BSN.txt
- valsci-report/TGFBR3.txt
- valsci-report/TERF1.txt
- valsci-report/INTS9.txt
- valsci-report/ADIPOR1.txt
- valsci-report/MT3.txt
- valsci-report/CHRFAM7A.txt
- valsci-report/ENGASE.txt
- valsci-report/SULT1A1.txt
- valsci-report/ACY3.txt
- valsci-report/SNCAIP.txt
- valsci-report/SEH1L.txt
- valsci-report/CHMP5.txt
- valsci-report/RPL3.txt
- valsci-report/TRPM8.txt
- valsci-report/CAMSAP2.txt
- valsci-report/SLC30A5.txt
- valsci-report/UBR5.txt
- valsci-report/DHX40.txt
- valsci-report/SOCS2.txt
- valsci-report/ROCK1.txt
- valsci-report/PLRG1.txt
- valsci-report/SHROOM3.txt
- valsci-report/TACC3.txt
- valsci-report/PTGDS.txt
- valsci-report/KIF3A.txt
- valsci-report/SOCS3.txt
- valsci-report/UBR4.txt
- valsci-report/FCN2.txt
- valsci-report/MMS19.txt
- valsci-report/SLC30A4.txt
- valsci-report/ACACB.txt
- valsci-report/MLLT3.txt
- valsci-report/BTRC.txt
- valsci-report/SEMA5A.txt
- valsci-report/MX1.txt
- valsci-report/URB2.txt
- valsci-report/HOXC5.txt
- valsci-report/NEFM.txt
- valsci-report/PRMT5.txt
- valsci-report/AOC1.txt
- valsci-report/PMCH.txt
- valsci-report/NOTCH4.txt
- valsci-report/PTMA.txt
- valsci-report/F2R.txt
- valsci-report/PCDH18.txt
- valsci-report/PTPRS.txt
- valsci-report/BDNF.txt
- valsci-report/HAO1.txt
- valsci-report/RPL18A.txt
- valsci-report/PSMD14.txt
- valsci-report/NPR1.txt
- valsci-report/PTPRD.txt
- valsci-report/ACTL7B.txt
- valsci-report/ACVR1C.txt
- valsci-report/DNAH6.txt
- valsci-report/FGFR1OP2.txt
- valsci-report/TCF21.txt
- valsci-report/SLC4A5.txt
- valsci-report/PIK3R4.txt
- valsci-report/NTNG1.txt
- valsci-report/CHD6.txt
- valsci-report/PRM1.txt
- valsci-report/XRCC5.txt
- valsci-report/NFATC4.txt
- valsci-report/CRTAC1.txt
- valsci-report/RXFP2.txt
- valsci-report/ARHGAP6.txt
- valsci-report/FAM13A.txt
- valsci-report/CD38.txt
- valsci-report/VAMP8.txt
- valsci-report/CDH8.txt
- valsci-report/CRHBP.txt
- valsci-report/ABCF2.txt
- valsci-report/KIF21B.txt
- valsci-report/MCM7.txt
- valsci-report/TNFRSF10A.txt
- valsci-report/LOXL2.txt
- valsci-report/NPY.txt
- valsci-report/ITIH4.txt
- valsci-report/IVL.txt
- valsci-report/KIF20B.txt
- valsci-report/TNFRSF17.txt
- valsci-report/HTR2C.txt
- valsci-report/OPRK1.txt
- valsci-report/ADAM11.txt
- valsci-report/ENO2.txt
- valsci-report/CD14.txt
- valsci-report/ASAH2.txt
- valsci-report/IDH3G.txt
- valsci-report/WWP2.txt
- valsci-report/GMDS.txt
- valsci-report/APOD.txt
- valsci-report/RPS6KB1.txt
- valsci-report/CCT4.txt
- valsci-report/CNTN5.txt
- valsci-report/GAS6.txt
- valsci-report/MOBP.txt
- valsci-report/COX7A2L.txt
- valsci-report/PLK1.txt
- valsci-report/GOPC.txt
- valsci-report/MTCP1.txt
- valsci-report/CACNG3.txt
- valsci-report/CLASP2.txt
- valsci-report/LAP3.txt
- valsci-report/NKX3-1.txt
- valsci-report/RICTOR.txt
- valsci-report/PMM1.txt
- valsci-report/SV2B.txt
- valsci-report/HOXA9.txt
- valsci-report/AFDN.txt
- valsci-report/PEG10.txt
- valsci-report/IER3.txt
- valsci-report/ARID5B.txt
- valsci-report/KIFAP3.txt
- valsci-report/SMPD2.txt
- valsci-report/POLR2L.txt
- valsci-report/BHMT.txt
- valsci-report/CDIPT.txt
- valsci-report/SOX14.txt
- valsci-report/PDE4DIP.txt
- valsci-report/TEAD4.txt
- valsci-report/SMPD3.txt
- valsci-report/PDPR.txt
- valsci-report/PICK1.txt
- valsci-report/TRIB1.txt
- valsci-report/PROX1.txt
- valsci-report/STAB1.txt
- valsci-report/ADCY4.txt
- valsci-report/MLLT6.txt
- valsci-report/KPNB1.txt
- valsci-report/TNIP1.txt
- valsci-report/SRR.txt
- valsci-report/CPB1.txt
- valsci-report/AFF1.txt
- valsci-report/CLPS.txt
- valsci-report/BTG1.txt
- valsci-report/SV2C.txt
- valsci-report/CX3CL1.txt
- valsci-report/CYGB.txt
- valsci-report/ADSS.txt
- valsci-report/SPAG9.txt
- valsci-report/PDLIM5.txt
- valsci-report/GRIK3.txt
- valsci-report/RNF146.txt
- valsci-report/GAS7.txt
- valsci-report/GAK.txt
- valsci-report/IL5.txt
- valsci-report/GJC1.txt
- valsci-report/ITLN1.txt
- valsci-report/EXOSC7.txt
- valsci-report/LSR.txt
- valsci-report/PPAT.txt
- valsci-report/SNW1.txt
- valsci-report/HMOX2.txt
- valsci-report/ALAS1.txt
- valsci-report/RCVRN.txt
- valsci-report/USP15.txt
- valsci-report/LACTB.txt
- valsci-report/ARNT.txt
- valsci-report/ARRB1.txt
- valsci-report/COPS2.txt
- valsci-report/SPP1.txt
- valsci-report/STAT5A.txt
- valsci-report/CEBPB.txt
- valsci-report/TNFRSF1B.txt
- valsci-report/PRPF19.txt
- valsci-report/ENO1.txt
- valsci-report/EN2.txt
- valsci-report/ELL.txt
- valsci-report/CSNK1A1.txt
- valsci-report/TNFSF8.txt
- valsci-report/SIPA1L1.txt
- valsci-report/CCT7.txt
- valsci-report/BTBD9.txt
- valsci-report/GRIK1.txt
- valsci-report/TM9SF2.txt
- valsci-report/FBXW4.txt
- valsci-report/EPS15.txt
- valsci-report/IL4R.txt
- valsci-report/THOC5.txt
- valsci-report/NCKAP1.txt
- valsci-report/F3.txt
- valsci-report/CKS1B.txt
- valsci-report/SF3A2.txt
- valsci-report/IL18RAP.txt
- valsci-report/NRF1.txt
- valsci-report/CLCA1.txt
- valsci-report/HIBADH.txt
- valsci-report/ODAD3_HUMAN.txt
- valsci-report/TRIB3.txt
- valsci-report/TRPC5.txt
- valsci-report/TUBGCP5.txt
- valsci-report/CAMK4.txt
- valsci-report/TIMM23.txt
- valsci-report/AXL.txt
- valsci-report/CCS.txt
- valsci-report/IMPA2.txt
- valsci-report/DNAJC13.txt
- valsci-report/STAB2.txt
- valsci-report/UBR2.txt
- valsci-report/ADCY7.txt
- valsci-report/HPN.txt
- valsci-report/IL4I1.txt
- valsci-report/IK.txt
- valsci-report/NAMPT.txt
- valsci-report/SSB.txt
- valsci-report/SP8.txt
- valsci-report/RRM2.txt
- valsci-report/PTPRB.txt
- valsci-report/MYF6.txt
- valsci-report/KIF16B.txt
- valsci-report/NR5A2.txt
- valsci-report/TRPV5.txt
- valsci-report/PDE4B.txt
- valsci-report/NDC1.txt
- valsci-report/HYKK.txt
[truncated: 978 more entries]
