# Supplementary material for: MENDELSEEK: An algorithm that predicts mendelian genes and elucidates what makes them special
Source: PLoS Comput Biol. 2026 Feb 17;22(2):e1013992. doi: 10.1371/journal.pcbi.1013992 (PMC12956125; doi:10.1371/journal.pcbi.1013992)
Supplement: S1 Data — (ZIP) [file pcbi.1013992.s009.zip › valsci-report/APOC1.txt]

# Claim: The gene APOC1 is likely associated with at least one Mendelian disease.

**Status**: processed

**Overall Rating**: 0

**Explanation**:

No relevant papers were found for this claim.


## Relevant Papers


## Search Queries Used

- APOC1 apolipoprotein C1 mutation pathogenic Mendelian monogenic autosomal dominant autosomal recessive OMIM ClinVar case report family segregation

- APOC1 apolipoprotein C1 function lipid metabolism apolipoprotein family APOE TOMM40 locus mechanism neurodegeneration cholesterol transport amyloid

- APOC1 variant allele frequency gnomAD rare variant exome sequencing genotype phenotype correlation linkage disequilibrium haplotype confounding APOE

- APOC1 review systematic review meta analysis gene disease association ClinGen gene curation OMIM gene validity apolipoprotein C1 Mendelian
