# Supplementary material for: MENDELSEEK: An algorithm that predicts mendelian genes and elucidates what makes them special
Source: PLoS Comput Biol. 2026 Feb 17;22(2):e1013992. doi: 10.1371/journal.pcbi.1013992 (PMC12956125; doi:10.1371/journal.pcbi.1013992)
Supplement: S1 Data — (ZIP) [file pcbi.1013992.s009.zip › valsci-report/NCKIPSD.txt]

# Claim: The gene NCKIPSD is likely associated with at least one Mendelian disease.

**Status**: processed

**Overall Rating**: 0

**Explanation**:

No relevant papers were found for this claim.


## Relevant Papers


## Search Queries Used

- NCKIPSD mutation Mendelian disease case report patient pathogenic variant NCK interacting protein with SH3 domain

- NCKIPSD ClinVar OMIM HGMD DECIPHER pathogenic variant monogenic disorder NCK interacting protein with SH3 domain

- NCKIPSD protein function NCK interacting protein with SH3 domain actin cytoskeleton signaling mouse knockout zebrafish knockdown model

- NCKIPSD loss of function intolerance pLI gnomAD constraint haploinsufficiency human gene damage index Mendelian disease association
