# Supplementary material for: MENDELSEEK: An algorithm that predicts mendelian genes and elucidates what makes them special
Source: PLoS Comput Biol. 2026 Feb 17;22(2):e1013992. doi: 10.1371/journal.pcbi.1013992 (PMC12956125; doi:10.1371/journal.pcbi.1013992)
Supplement: S1 Data — (ZIP) [file pcbi.1013992.s009.zip › valsci-report/KIRREL3.txt]

# Claim: The gene KIRREL3 is likely associated with at least one Mendelian disease.

**Status**: processed

**Overall Rating**: 0

**Explanation**:

No relevant papers were found for this claim.


## Relevant Papers


## Search Queries Used

- KIRREL3 NEPH2 mutation pathogenic variant Mendelian disease intellectual disability autism developmental delay de novo frameshift nonsense missense ClinVar OMIM case report review

- KIRREL3 NEPH2 loss of function haploinsufficiency monogenic autosomal dominant autosomal recessive pLI gnomAD constraint ClinGen DECIPHER gene disease association

- KIRREL3 NEPH2 synaptic adhesion CASK interaction synaptogenesis neuronal development mouse knockout behavioral phenotype electrophysiology functional study mechanism

- KIRREL3 NEPH2 exome sequencing trio de novo variants cohort study copy number variant deletion duplication neurodevelopmental disorder gene panel diagnostic yield genotype phenotype correlation
