# Supplementary material for: MENDELSEEK: An algorithm that predicts mendelian genes and elucidates what makes them special
Source: PLoS Comput Biol. 2026 Feb 17;22(2):e1013992. doi: 10.1371/journal.pcbi.1013992 (PMC12956125; doi:10.1371/journal.pcbi.1013992)
Supplement: S1 Data — (ZIP) [file pcbi.1013992.s009.zip › valsci-report/GSTO1.txt]

# Claim: The gene GSTO1 is likely associated with at least one Mendelian disease.

**Status**: processed

**Overall Rating**: 0

**Explanation**:

No relevant papers were found for this claim.


## Relevant Papers


## Search Queries Used

- GSTO1 glutathione S transferase omega 1 pathogenic variant Mendelian disease case report familial monogenic disorder

- GSTO1 function deglutathionylation arsenic metabolism redox regulation loss of function mouse model cellular mechanism disease glutathione S transferase omega 1

- GSTO1 ClinVar OMIM HGMD gnomAD variant frequency pathogenicity clinical significance glutathione S transferase omega 1

- GSTO1 polymorphism association study Alzheimer's Parkinson's cancer exome sequencing family based segregation no association lack of evidence Mendelian gene discovery
