# Supplementary material for: MENDELSEEK: An algorithm that predicts mendelian genes and elucidates what makes them special
Source: PLoS Comput Biol. 2026 Feb 17;22(2):e1013992. doi: 10.1371/journal.pcbi.1013992 (PMC12956125; doi:10.1371/journal.pcbi.1013992)
Supplement: S1 Data — (ZIP) [file pcbi.1013992.s009.zip › valsci-report/MOBP.txt]

# Claim: The gene MOBP is likely associated with at least one Mendelian disease.

**Status**: processed

**Overall Rating**: 0

**Explanation**:

No relevant papers were found for this claim.


## Relevant Papers


## Search Queries Used

- MOBP Mendelian disease myelin associated oligodendrocyte basic protein pathogenic variant ClinVar OMIM case report review

- MOBP variant whole exome sequencing whole genome sequencing familial trio linkage hereditary neurological disorder leukodystrophy hereditary neuropathy segregating mutation

- myelin associated oligodendrocyte basic protein MOBP knockout mouse phenotype loss of function model organism myelination oligodendrocyte development neurodegeneration functional study

- MOBP genetic association study genome wide association study GWAS risk variant multiple sclerosis frontotemporal dementia Alzheimer's white matter disease comparison Mendelian myelin genes review
